# Supplementary material for: Light oxygen isotopes in mantle-derived magmas reflect assimilation of sub-continental lithospheric mantle material
Source: Nat Commun. 2021 Nov 2;12:6295. doi: 10.1038/s41467-021-26668-z (PMC8563987; doi:10.1038/s41467-021-26668-z)
Supplement: Supplementary file 2 — Supplementary Data 1 [file 41467_2021_26668_MOESM2_ESM.xlsx]

## Sheet: Olivine sample
SUPPLEMENTARY Data
Xu et al.
Supplementary Data 1-1. Oxygen isotope and major/minor oxide compositions of olivine sample analysed in this study.
			SIMS analysis						EMP analysis
										wt.%				ppm
locality	zone/type	grain label	SIMS analysis name	session number	d18O (‰)	2sd San Carlos	2SE	2s	EMP analysis name	SiO2	MgO	FeO	Mg#	Cr	Ca	Ti	Co	Ni	Zn	Na	P	Al	Mn
Damtshaa BK8	high-Mg core	11	10060-D@A20	2	5.80443	0.25	0.13488	0.284064		41.4915	50.545	7.2888	92.5135	270	126	6	133	3217	54	54	bdl	24	691
Damtshaa BK9	high-Mg core	11	10060-D@A13b	2	5.66729	0.25	0.232398	0.341334
Damtshaa BK9	high-Mg core	1	10060-A1@A3b-2	2	5.55508	0.25	0.13267	0.283022
Damtshaa BK9	high-Mg core	1	10060-A1@A3a	2	5.47429	0.25	0.207453	0.324864	10060_A_Fn c os_3	41.2791	49.5732	8.207	91.4994	211	128	173	135	3064	62	88	58	32	728
Damtshaa BK9	high-Mg core	1	10060-A1@A13c	2	5.33365	0.25	0.12687	0.28035
Damtshaa BK9	high-Mg core	10	10060-D@A13	2	5.32268	0.25	0.107962	0.272316	10060_D_Fn c os_13	41.1352	50.096	7.6245	92.1312	26	56	9	121	2972	46	27	81	bdl	835
Damtshaa BK9	high-Mg core	9	10060-C@A12-2	2	5.26234	0.25	0.0796789	0.26239	10060_C_Fn_12	41.0703	50.0509	7.91	91.8538	164	123	106	127	2929	62	89	86	35	732
Damtshaa BK9	high-Mg core	10	10060-D@C14b	2	5.19252	0.25	0.110952	0.273515
Damtshaa BK9	high-Mg core	9	10060-C@A12b-2	2	5.18105	0.25	0.123376	0.278786
Damtshaa BK9	rim	12	10060-D@C18	2	4.98456	0.25	0.121777	0.278082	10060_D_Fn r os_18	40.3999	44.945	13.4625	85.6099	464	476	196	119	772	87	53	137	14	1353
Damtshaa BK9	rim	2	10060-A1@C2	2	4.7402	0.25	0.103259	0.270485	10060_A_Xc r os_2	40.2102	46.2684	13.1461	86.2483	408	520	172	127	850	80	42	131	11	1310
Damtshaa BK9	rim	1	10060-A1@D4b-2	2	4.67536	0.25	0.159057	0.296309
Damtshaa BK9	rim	10	10060-D@C14	2	4.61702	0.25	0.148517	0.290787	10060_D_Fn r bl_14	40.6353	44.7362	13.4748	85.5412	351	458	185	117	669	91	67	158	bdl	1419
Damtshaa BK9	rim	12	10060-D@C19	2	4.58909	0.25	0.135506	0.284362	10060_D_Fn r os_19	40.6475	45.0427	13.3536	85.7363	434	461	188	126	756	88	40	138	12	1360
Damtshaa BK9	rim	8	10060-C@C11-2	2	4.56764	0.25	0.156305	0.294841	10060_C_Xc r os_11	39.216	45.5694	12.9803	86.2182	195	598	173	119	787	87	42	83	14	1458
Damtshaa BK9	rim	1	10060-A1@D4a	2	4.53024	0.25	0.0790581	0.262203	10060_A_Fn r bl_4	40.5002	47.5322	10.747	88.7406	459	361	164	143	3248	80	138	89	107	941
Damtshaa BK9	low-Mg core	12	10060-D@B17	2	4.74069	0.25	0.134913	0.28408	10060_D_Fn c bl_17	40.0177	45.4482	14.0641	85.2039	70	141	108	144	1657	102	52	152	bdl	1196
Damtshaa BK9	low-Mg core	12	10060-D@B16	2	4.62001	0.25	0.126014	0.279963	10060_D_Fn c bl_16	40.06	45.5005	13.9559	85.3154	50	129	108	156	1652	109	51	94	bdl	1198
Damtshaa BK9	low-Mg core	22	10060-B1@B8j-2	2	4.32128	0.25	0.140719	0.286883
Damtshaa BK9	low-Mg core	22	10060-B1@B8d-2	2	4.31081	0.25	0.155105	0.294206
Damtshaa BK9	low-Mg core	22	10060-B1@B8k-2	2	4.1612	0.25	0.147168	0.290101
Damtshaa BK9	low-Mg core	8	10060-C@B10d-2	2	4.15472	0.25	0.139073	0.286079
Damtshaa BK9	low-Mg core	22	10060-B1@B8h-2	2	4.13527	0.25	0.165909	0.300043
Damtshaa BK9	low-Mg core	8	10060-C@B10c-2	2	4.03603	0.25	0.11556	0.275416
Damtshaa BK9	low-Mg core	8	10060-C@B10a-2	2	4.02655	0.25	0.141441	0.287238	10060_C_Xc c bl_10	39.7011	43.6469	15.8994	83.0276	48	126	108	171	2185	126	51	92	bdl	1379
Damtshaa BK9	low-Mg core	8	10060-C@B10b-2	2	3.97469	0.25	0.143766	0.28839
Damtshaa BK9	low-Mg core	22	10060-B1@B8l-2	2	3.9313	0.25	0.196669	0.318086
Damtshaa BK9	low-Mg core	22	10060-B1@B8m-2	2	3.85799	0.25	0.13868	0.285888
Damtshaa BK9	low-Mg core	2	10060-A1@B1a-2	2	3.83505	0.25	0.154456	0.293865	10060_A_Xc c bl_1	39.4584	42.4835	17.4669	81.2531	35	118	89	149	1513	147	66	181	bdl	1431
Damtshaa BK9	low-Mg core	15	10060-A1@B1c-2	2	3.80164	0.25	0.150315	0.29171
Damtshaa BK9	low-Mg core	22	10060-B1@B8n-2	2	3.63956	0.25	0.217051	0.331076
Damtshaa BK9	low-Mg core	16	10060-A1@B1d-2	2	3.52286	0.25	0.129234	0.281428
Damtshaa BK9	low-Mg core	14	10060-A1@B1b-2	2	3.47548	0.25	0.101816	0.269938
Damtshaa BK9	PIC	20	10060-A2@B5g-2	2	4.10036	0.25	0.150407	0.291757
Damtshaa BK9	PIC	17	10060-A2@B5c-2	2	3.92531	0.25	0.137621	0.285376
Damtshaa BK9	PIC	18	10060-A2@B5e-2	2	3.81859	0.25	0.136918	0.285038
Damtshaa BK9	PIC	6	10060-B2@B8c-2	2	3.79565	0.25	0.138816	0.285954	10060_B_Xl_8	39.6486	43.3757	16.2226	82.6529	34	111	98	171	1450	116	44	100	bdl	1242
Damtshaa BK9	PIC	3	10060-A2@B5a-2	2	3.76373	0.25	0.16544	0.299784	10060_A_Xl_5	39.5571	42.2657	17.7927	80.8907	29	118	109	154	1419	144	69	134	bdl	1440
Damtshaa BK9	PIC	6	10060-B2@B8f-2	2	3.73331	0.25	0.102398	0.270158
Damtshaa BK9	PIC	21	10060-B2@B8e-2	2	3.68494	0.25	0.19958	0.319894
Damtshaa BK9	PIC	6	10060-B2@B8d-2	2	3.67895	0.25	0.128414	0.281052
Damtshaa BK9	PIC	21	10060-B2@B8g-2	2	3.67696	0.25	0.154187	0.293724
Damtshaa BK9	PIC	3	10060-A2@B5b-2	2	3.53583	0.25	0.153225	0.29322
Damtshaa BK9	PIC	19	10060-A2@B5f-2	2	3.5064	0.25	0.0867858	0.264635
Damtshaa BK9	PIC	6	10060-B2@B8b-2	2	3.34582	0.25	0.1141	0.274807
Damtshaa BK9	PIC	3	10060-A2@B5d-2	2	3.3154	0.25	0.0897552	0.265624
Damtshaa BK9	low-Mg core	4							10060_A_Xl_6	39.6425	42.4598	17.7293	81.0163	27	118	86	153	1407	142	44	134	bdl	1435
Damtshaa BK9	low-Mg core	7							10060_B_Xl_9	39.7416	43.1201	16.3059	82.4942	25	124	99	163	1410	129	35	92	bdl	1248
Damtshaa BK9	low-Mg core	5							10060_B_Xl_7	39.6527	43.4235	16.2921	82.6074	21	140	97	169	1387	124	33	134	bdl	1247
Damtshaa BK9	rim	10							10060_D_Fn r bl_15	40.4955	44.764	13.297	85.7123	394	448	190	123	755	84	63	104	13	1358
Damtshaa BK9	rim	13							10060_E_Xc r bl_22	41.0011	44.7069	12.6161	86.329	211	424	208	136	1272	79	70	176	23	1178
Damtshaa BK9	rim	13							10060_E_Xc r bl_24	41.1565	45.2649	12.51	86.5732	248	429	206	140	1764	74	62	193	24	1123
Damtshaa BK9	high-Mg core	13							10060_E_Xc c os_21	40.8771	49.2731	8.5707	91.1069	198	193	72	141	3101	65	68	68	24	773
Damtshaa BK9	high-Mg core	13							10060_E_Xc c os_23	40.7837	49.2985	8.5545	91.1264	196	159	73	136	3091	64	67	93	21	781
Karowe AK6, South pipe	high-Mg core	16	10049A-O3@A40b	3	5.71102	0.29	0.123658	0.315264	10049A_O_Ma r bl_41	41.1864	49.5838	7.9871	91.7099	168	158	121	133	3092	52	74	50	33	701
Karowe AK6, South pipe	high-Mg core	16	10049A-O3@A40a	3	5.52401	0.29	0.0901795	0.303698	10049A_O_Ma c os_40	41.2299	49.7131	7.8578	91.8527	195	144	119	136	3097	51	87	61	29	702
Karowe AK6, South pipe	high-Mg core	7	10049A-K@A15b	3	5.44371	0.29	0.131229	0.31831
Karowe AK6, South pipe	high-Mg core	28	10049A-A@Aa	3	5.39384	0.29	0.16702	0.334657
Karowe AK6, South pipe	high-Mg core	34	10049A-O4@Ab	3	5.38487	0.29	0.110404	0.310305
Karowe AK6, South pipe	high-Mg core	34	10049A-O4@Aa	3	5.36592	0.29	0.153291	0.328021
Karowe AK6, South pipe	high-Mg core	17	10049A-O3@A42b	3	5.35494	0.29	0.160627	0.331513
Karowe AK6, South pipe	high-Mg core	17	10049A-O3@A42	3	5.333	0.29	0.164108	0.333214	10049A_O_Ma c os_42	40.8146	49.0988	8.7132	90.9433	110	187	26	141	3267	67	61	85	43	727
Karowe AK6, South pipe	high-Mg core	7	10049A-K@A15	3	5.30358	0.29	0.103888	0.308047	10049A_K_Ma c os_15	40.9444	48.5217	9.1394	90.4404	958	562	165	142	2757	66	238	96	158	923
Karowe AK6, South pipe	high-Mg core	18	10049A-O3@A44	3	5.28961	0.29	0.133076	0.319076	10049A_O_Ma c os_44	41.1182	49.3631	8.4536	91.2324	266	202	217	128	2820	61	94	66	36	799
Karowe AK6, South pipe	high-Mg core	18	10049A-O3@A44b	3	5.24673	0.29	0.152431	0.327621
Karowe AK6, South pipe	rim	18	10049A-O3@C39b	3	5.41479	0.29	0.124277	0.315507
Karowe AK6, South pipe	rim	37	10049A-O4@Ca4	3	5.21381	0.29	0.130644	0.318069
Karowe AK6, South pipe	rim	36	10049A-O4@CCa3	3	5.02979	0.29	0.110182	0.310226
Karowe AK6, South pipe	rim	18	10049A-O3@C45b	3	5.00436	0.29	0.14192	0.322864
Karowe AK6, South pipe	rim	33	10049A-O3@Ca	3	5.00286	0.29	0.151686	0.327274
Karowe AK6, South pipe	rim	36	10049A-O4@Ca3	3	4.9869	0.29	0.318372	0.430651
Karowe AK6, South pipe	rim	18	10049A-O3@C46	3	4.95848	0.29	0.173881	0.338134	10049A_O_Ma r2 bl_46	40.0602	45.6667	12.4135	86.7648	369	714	235	127	1384	72	125	129	62	1288
Karowe AK6, South pipe	rim	28	10049A-A@Ca	3	4.87918	0.29	0.160231	0.331322
Karowe AK6, South pipe	rim	15	10049A-O3@C39a	3	4.87021	0.29	0.089222	0.303415	10049A_O_Ma r os_39	39.9764	45.6806	12.3402	86.8361	352	423	216	140	1716	78	88	130	61	1141
Karowe AK6, South pipe	rim	17	10049A-O3@CC43	3	4.82732	0.29	0.141745	0.322787	10049A_O_Ma r bl_43	40.6459	46.1788	12.3153	86.9825	255	614	223	120	1294	82	104	118	62	1335
Karowe AK6, South pipe	rim	16	10049A-O3@A41b	3	4.80188	0.29	0.12287	0.314956
Karowe AK6, South pipe	rim		10049A-O3@A41a	3	4.73705	0.29	0.137666	0.321017
Karowe AK6, South pipe	rim	35	10049A-O4@Ca1	3	4.72807	0.29	0.154557	0.328615
Karowe AK6, South pipe	rim	35	10049A-O4@CCa1	3	4.59392	0.29	0.108511	0.309636
Karowe AK6, South pipe	rim	37	10049A-O4@CCa4	3	4.54605	0.29	0.15664	0.3296
Karowe AK6, South pipe	rim	34	10049A-O4@CCa2	3	4.5266	0.29	0.178393	0.340476
Karowe AK6, South pipe	rim	7	10049A-K@C16	3	4.27276	0.29	0.137017	0.320739	10049A_K_Ma r bl_16	40.6023	45.4298	12.4841	86.6394	293	324	201	141	1743	77	64	141	48	1054
Karowe AK6, South pipe	internal zone	34	10049A-O4@Ca2	3	4.97693	0.29	0.103785	0.308012
Karowe AK6, South pipe	internal zone	34	10049A-O4@Ca2_45	3	4.92207	0.29	0.166313	0.334306
Karowe AK6, South pipe	internal zone	18	10049A-O3@C45	3	4.6782	0.29	0.21642	0.361853	10049A_O_Ma r2 m_45	40.3876	47.3395	11.015	88.4507	469	796	221	155	3029	79	122	153	358	921
Karowe AK6, South pipe	low-Mg core	30	10049A-O1@Ba	3	4.95199	0.29	0.125903	0.316151
Karowe AK6, South pipe	low-Mg core	31	10049A-O1@Bc	3	4.8323	0.29	0.120123	0.313894
Karowe AK6, South pipe	low-Mg core	31	10049A-O1@Bb	3	4.63532	0.29	0.14213	0.322957
Karowe AK6, South pipe	low-Mg core	15	10049A-O3@B38b	3	4.52361	0.29	0.162574	0.332461
Karowe AK6, South pipe	low-Mg core	29	10049A-A@Bb	3	4.47124	0.29	0.177607	0.340065
Karowe AK6, South pipe	low-Mg core	15	10049A-O3@B38c	3	4.43135	0.29	0.155316	0.328973
Karowe AK6, South pipe	low-Mg core	15	10049A-O3@B38a	3	4.3356	0.29	0.120512	0.314043	10049A_O_Ma c bl_38	39.4942	42.5729	16.9281	81.7571	52	177	165	152	1547	156	72	77	15	1280
Karowe AK6, South pipe	low-Mg core	32	10049A-O3@Ba	3	4.30019	0.29	0.135324	0.32002
Karowe AK6, South pipe	low-Mg core	8	10049A-K@B17	3	4.19396	0.29	0.229751	0.369981	10049A_K_Xc c bl_17	39.4587	42.3792	17.0575	81.5748	100	292	141	152	1151	129	91	237	43	1420
Karowe AK6, South pipe	low-Mg core	29	10049A-A@Ba	3	4.05383	0.29	0.144362	0.323945
Karowe AK6, South pipe	low-Mg core	38	10049A-O5@Ba	3	3.73964	0.29	0.182746	0.342777
Karowe AK6, South pipe	high-Mg core	1							10049A_A_Fn c os_1	40.3613	48.9981	8.6059	91.0281	257	440	240	134	2983	63	139	88	156	797
Karowe AK6, South pipe	internal zone	1							10049A_A_Fn r1_2	39.966	45.471	12.1854	86.9276	298	362	211	143	2236	76	60	158	94	1015
Karowe AK6, South pipe	rim	1							10049A_A_Fn r1_3	39.923	45.2601	12.2222	86.8402	294	660	233	119	1417	78	77	160	61	1323
Karowe AK6, South pipe	high-Mg core	2							10049A_B_Fn c os_4	40.4465	49.0793	8.6427	91.0067	18	101	25	138	2840	42	bdl	104	bdl	716
Karowe AK6, South pipe	high-Mg core	3							10049A_B_Fn c os_6	40.9324	48.9329	8.4589	91.1571	bdl	138	21	129	2712	53	bdl	53	bdl	695
Karowe AK6, South pipe	rim	5							10049A_B_Fn r bl_12	40.6066	44.6856	12.324	86.5976	529	484	241	135	1578	79	99	212	74	1157
Karowe AK6, South pipe	rim	6							10049A_B_Fn r bl_14	40.5693	45.1459	12.3813	86.6625	387	396	257	142	1834	82	157	201	87	1072
Karowe AK6, South pipe	rim	2							10049A_B_Fn r bl_5	40.3006	45.9187	11.8261	87.3724	189	1209	331	108	1299	70	65	103	58	1659
Karowe AK6, South pipe	rim	3							10049A_B_Fn r bl_7	39.1944	46.4139	12.2788	87.0733	126	1689	266	108	1081	77	86	124	42	1749
Karowe AK6, South pipe	high-Mg core	5							10049A_G_Fn c os_11	40.3787	46.717	11.017	88.3129	286	738	178	149	2811	91	148	132	181	882
Karowe AK6, South pipe	high-Mg core	6							10049A_G_Fn c os_13	40.4564	47.7133	10.7689	88.7582	432	574	253	148	2748	84	143	175	136	899
Karowe AK6, South pipe	rim	4							10049A_G_Fn c_8	39.8147	45.1421	13.7857	85.3699	164	339	222	164	2101	105	90	225	63	1058
Karowe AK6, South pipe	rim	4							10049A_G_Fn incl_9	39.7527	45.2912	13.4783	85.6898	215	333	416	171	2163	94	104	271	82	1060
Karowe AK6, South pipe	rim	4							10049A_G_Fn_10	39.6083	45.9953	12.565	86.7077	526	492	239	131	1415	77	71	137	49	1226
Karowe AK6, South pipe	low-Mg core	8							10049A_K_Xc c bl_18	39.5788	42.5179	17.0955	81.5905	84	213	137	146	1158	138	79	259	13	1409
Karowe AK6, South pipe	rim	8							10049A_K_Xc r os_19	40.0827	46.5416	12.2977	87.0869	282	381	206	151	2545	82	74	126	66	1007
Karowe AK6, South pipe	low-Mg core	13							10049A_O_Fn c bl_32	40.1011	44.8132	14.1895	84.9122	63	231	200	146	1721	98	89	103	28	1026
Karowe AK6, South pipe	low-Mg core	14							10049A_O_Fn c bl_35	38.701	40.3901	19.6697	78.537	60	168	87	154	1038	152	68	191	bdl	1635
Karowe AK6, South pipe	high-Mg core	9							10049A_O_Fn c os_20	40.8816	50.0218	7.2815	92.4481	18	70	12	120	2619	49	27	45	bdl	778
Karowe AK6, South pipe	high-Mg core	11							10049A_O_Fn c os_24	41.2965	49.9698	7.4827	92.2482	305	209	73	126	2815	54	84	42	44	712
Karowe AK6, South pipe	high-Mg core	12							10049A_O_Fn c os_26	41.285	51.2726	5.9888	93.8486	312	165	79	116	2662	42	84	35	36	577
Karowe AK6, South pipe	high-Mg core	10							10049A_O_Fn c_22	40.5787	47.8054	10.0277	89.4685	364	633	126	145	2884	72	214	139	203	861
Karowe AK6, South pipe	high-Mg core	23							10049A_O_Fn c_30	40.2795	46.7211	10.888	88.4348	322	632	148	156	2660	85	213	156	175	878
Karowe AK6, South pipe	low-Mg core	25							10049A_O_Fn c_31	40.2104	44.6656	14.0706	84.9776	156	273	194	148	1698	105	124	199	65	1012
Karowe AK6, South pipe	rim	9							10049A_O_Fn r bl_21	40.3413	46.1728	12.1751	87.1101	148	1141	272	112	1512	71	88	105	52	1642
Karowe AK6, South pipe	rim	10							10049A_O_Fn r bl_23	40.7909	45.9224	12.4614	86.7846	333	526	232	145	1929	72	159	172	56	1106
Karowe AK6, South pipe	rim	12							10049A_O_Fn r bl_25	40.3909	46.7754	12.3226	87.1205	352	417	251	147	1817	74	96	187	57	1086
Karowe AK6, South pipe	internal zone	14							10049A_O_Fn r m_37	39.9664	44.3155	14.8926	84.1336	168	293	151	148	1269	106	80	105	15	1205
Karowe AK6, South pipe	rim	28							10049A_O_Fn r os_36	40.0756	45.9193	11.8473	87.3528	125	1324	292	104	1258	73	71	112	66	1712
Karowe AK6, South pipe	rim	12							10049A_O_Fn r1 m_27	40.8657	47.2553	11.0575	88.393	180	290	229	130	2291	89	96	133	57	866
Karowe AK6, South pipe	rim	26							10049A_O_Fn r1 os_33	40.5799	46.9608	11.1853	88.2098	343	502	204	150	3320	75	138	149	116	919
Karowe AK6, South pipe	rim	13							10049A_O_Fn r2 bl_28	40.8723	45.8235	12.1959	87.0053	324	674	232	118	1338	73	102	143	57	1384
Karowe AK6, South pipe	rim	14							10049A_O_Fn r2 m_34	39.7953	46.4697	12.1831	87.1746	250	851	431	122	1510	72	117	126	82	1341
Karowe AK6, South pipe	rim	13							10049A_O_Fn_29	40.0643	46.0611	12.2999	86.9678	336	609	278	139	1438	70	90	168	60	1197
Karowe AK6, South pipe	rim	19							10049A_O_Xl c bl_47	39.8016	45.6999	13.0671	86.173	173	434	557	139	2199	100	107	165	59	1057
Karowe AK6, South pipe	rim	19							10049A_O_Xl os_48	40.6243	47.8481	10.3974	89.1312	188	3105	350	120	1729	64	128	112	162	1764
Karowe AK6, South pipe	high-Mg core	24							10049A_O_Xl_50	40.492	46.3503	12.2405	87.093	160	487	188	156	2605	104	150	104	214	900
Karowe AK6, South pipe	high-Mg core	20							10049B_B_Xc c os_1	41.2117	49.8855	7.2522	92.4572	234	102	85	131	3187	47	80	121	27	702
Karowe AK6, South pipe	high-Mg core	20							10049B_B_Xc c os_2	41.3201	49.8968	7.3334	92.3808	256	105	85	134	3203	58	91	43	23	705
Karowe AK6, South pipe	rim	20							10049B_B_Xc r bl_3	40.307	46.0038	12.6246	86.6552	414	552	249	121	1164	75	92	155	52	1343
Karowe AK6, South pipe	rim	20							10049B_B_Xc r bl_4	40.6643	47.8896	10.0329	89.4802	220	321	216	143	3125	77	91	125	105	868
Karowe AK6, South pipe	rim	20							10049B_B_Xc r bl_5	40.4224	47.2188	10.706	88.7127	207	324	228	149	3099	72	93	126	115	906
Karowe AK6, South pipe	rim	20							10049B_B_Xc r bl_6	40.3605	47.2543	10.7924	88.6395	256	393	202	146	3188	80	102	111	124	914
Karowe AK6, South pipe	rim	20							10049B_B_Xc r bl_7	40.0333	46.1595	12.2629	87.026	269	844	362	155	2395	79	129	183	298	1007
Karowe AK6, South pipe	low-Mg core	21							10049B_J_Fn c bl_8	39.4677	42.406	17.1174	81.5316	37	213	132	145	1265	153	70	88	10	1359
Karowe AK6, South pipe	high-Mg core	22							10049B_J_Fn c os_10	41.0922	49.3904	7.9007	91.7627	169	208	194	129	2910	58	55	118	16	820
Karowe AK6, South pipe	rim	22							10049B_J_Fn r bl_11	40.7461	45.8285	12.2284	86.9764	319	594	202	153	2748	83	107	132	90	961
Karowe AK6, South pipe	rim	21							10049B_J_Fn r os_9	40.1935	46.2837	12.5113	86.8286	293	675	209	125	1492	74	142	139	47	1237
Karowe AK6, South pipe	rim	27							10049B_J_Fn_12	40.5262	45.7406	12.5007	86.7028	349	398	225	153	2223	75	115	164	130	1049
Karowe AK6, North pipe	high-Mg core	7	10051A-M@A19	2	5.90217	0.25	0.119111	0.276925	10051A_M_Xl_19	41.2798	50.2762	7.4851	92.2895	bdl	75	2	130	3249	20	bdl	44	bdl	776
Karowe AK6, North pipe	high-Mg core	7	10051A-M@A20-2	2	5.82587	0.25	0.176465	0.306006	10051A_M_Xl_20	41.2241	50.2017	7.5338	92.2326	bdl	66	1	136	3255	31	bdl	48	bdl	767
Karowe AK6, North pipe	high-Mg core		10051A-M@A20b-2	2	5.24738	0.25	0.115884	0.275552
Karowe AK6, North pipe	high-Mg core		10051A-M@A20e-2	2	5.14664	0.25	0.256669	0.3583
Karowe AK6, North pipe	rim	4	10051A-D@C11-2	2	4.07044	0.25	0.162225	0.298022	10051A_D_Fn c_11	39.7632	44.6122	14.5978	84.4863	23	316	240	155	1298	122	101	128	62	1029
Karowe AK6, North pipe	rim	6	10051A-L@C17	3	4.04086	0.25	0.109626	0.272979	10051A_L_Xc r os_17	40.4724	45.5169	13.0593	86.1322	198	303	240	156	2074	80	73	192	71	1004
Karowe AK6, North pipe	rim	6	10051A-L@C18	3	3.9885	0.25	0.215673	0.330174	10051A_L_Xc r os_18	40.7389	45.8063	13.2149	86.0663	168	299	201	149	2081	81	74	147	56	1017
Karowe AK6, North pipe	low-Mg core	6	10051A-L@B16	3	3.90272	0.25	0.114577	0.275005	10051A_L_Xc c bl_16	39.8033	43.0425	16.8549	81.9842	29	234	146	160	1251	132	104	136	28	1185
Karowe AK6, North pipe	low-Mg core	6	10051A-L@B15	3	3.89424	0.25	0.161499	0.297627	10051A_L_Xc c bl_15	39.6464	42.6014	16.7793	81.8983	21	232	148	161	1241	127	111	115	28	1186
Karowe AK6, North pipe	low-Mg core	6	10051A-L@B15b	3	3.8708	0.25	0.117121	0.276075
Karowe AK6, North pipe	low-Mg core	6	10051A-L@B16b	3	3.82941	0.25	0.121536	0.277977
Karowe AK6, North pipe	rim	1							10051A_A_Ma_5	40.4957	45.8518	12.9321	86.3354	104	159	197	140	1940	102	84	118	16	1041
Karowe AK6, North pipe	rim	1							10051A_A_Ma_6	40.5324	46.3366	13.1154	86.2934	103	155	198	141	1959	105	90	123	16	1035
Karowe AK6, North pipe	high-Mg core	3							10051A_Bex_Fn c os_22	41.1834	48.782	9.7017	89.96	61	119	54	127	2878	72	54	139	bdl	1041
Karowe AK6, North pipe	high-Mg core	2							10051A_Bex_Fn c os_7	41.3311	50.4581	7.7367	92.0773	bdl	38	16	129	3093	47	bdl	bdl	bdl	863
Karowe AK6, North pipe	high-Mg core	2							10051A_Bex_Fn c os_8	41.1892	49.9475	7.73	92.0092	23	73	31	125	3082	52	bdl	23	bdl	868
Karowe AK6, North pipe	rim	2							10051A_Bex_Fn r bl_10	40.6957	45.7414	12.9431	86.2969	109	716	268	115	1029	82	49	152	66	1471
Karowe AK6, North pipe	rim	3							10051A_Bex_Fn r bl_23	39.7052	46.4755	13.4331	86.0438	207	562	266	125	1101	69	57	139	45	1348
Karowe AK6, North pipe	rim	2							10051A_Bex_Fn r bl_9	41.2407	45.3861	12.6599	86.4655	74	805	330	113	938	74	45	159	68	1569
Karowe AK6, North pipe	rim	4							10051A_D_Fn c_12	40.293	45.7649	13.013	86.2392	162	378	320	155	1982	90	130	170	88	931
Karowe AK6, North pipe	rim	4							10051A_D_Fn incl_13	40.6394	45.8474	13.4335	85.8793	145	305	338	154	1819	92	67	233	59	1058
Karowe AK6, North pipe	rind	4							10051A_D_Fn r os_14	41.5925	48.2167	8.7091	90.7968	bdl	3557	331	76	231	67	bdl	237	125	2243
Karowe AK6, North pipe	high-Mg core	5							10051A_Gex_Ma c os_1	41.0365	49.6918	7.8987	91.8105	242	204	55	131	3132	57	107	77	37	643
Karowe AK6, North pipe	high-Mg core	5							10051A_Gex_Ma c os_2	41.2439	49.8569	7.8958	91.8382	236	204	56	135	3134	60	90	96	32	650
Karowe AK6, North pipe	rim	5							10051A_Gex_Ma r bl_3	39.8377	45.8158	13.1758	86.1043	232	400	212	143	1666	91	80	192	57	1064
Karowe AK6, North pipe	rim	5							10051A_Gex_Ma r bl_4	39.4637	46.2644	13.2238	86.1772	186	480	213	150	1612	89	74	174	60	1088
Karowe AK6, North pipe	high-Mg core	7							10051A_M_Xl_21	41.2111	50.0917	7.5507	92.2008	bdl	79	10	131	3239	25	bdl	47	bdl	788
Letlhakane DK1	high-Mg core	1	10059A-A@A29b	2	5.75107	0.25	0.185851	0.311513
Letlhakane DK1	high-Mg core	1	10059A-A@A29c	2	5.71416	0.25	0.138843	0.285967
Letlhakane DK1	high-Mg core	1	10059A-A@A30	2	5.54211	0.25	0.140108	0.286584	10059A_A_Xl c os_30	41.2284	50.0259	7.9111	91.849	135	112	184	127	3129	56	72	161	bdl	917
Letlhakane DK1	high-Mg core	1	10059A-A@A29	2	5.49374	0.25	0.0875841	0.264898	10059A_A_Xl c os_29	41.1224	50.1893	7.8515	91.9297	138	107	180	129	3144	56	63	181	bdl	893
Letlhakane DK1	rim	11	10059A-K@Ca1	2	5.31804	0.29	0.133291	0.319165
Letlhakane DK1	rim	1	10059A-A@C32c	2	5.00501	0.25	0.128917	0.281282
Letlhakane DK1	rim	1	10059A-A@C32b	2	4.97459	0.25	0.115604	0.275435
Letlhakane DK1	rim	11	10059A-K@Xa1	3	4.94052	0.29	0.183025	0.342926
Letlhakane DK1	rim	1	10059A-A@C32	3	4.91424	0.25	0.101706	0.269897	10059A_A_Xl r bl_32	40.8668	46.0354	12.0507	87.1918	326	548	203	148	2770	73	95	95	112	1105
Letlhakane DK1	rim	12	10059A-K@Cb	3	4.65826	0.29	0.150145	0.326563
Letlhakane DK1	low-Mg core	10	10059A-K@Ba	3	4.17102	0.29	0.0761903	0.299842
Letlhakane DK1	low-Mg core	10	10059A-K@Bb	3	4.12415	0.29	0.119332	0.313592
Letlhakane DK1	rim	1							10059A_A_Xl r bl_31	41.1782	45.4567	12.2498	86.864	339	479	209	154	2900	76	92	116	79	1054
Letlhakane DK1	rim	1							10059A_A_Xl r bl_33	39.9956	46.48	12.5418	86.8492	396	557	297	161	2929	71	85	104	92	1056
Letlhakane DK1	rim	2							10059A_F_Fn incl_7	40.9549	46.2937	12.5002	86.8412	539	561	230	154	2994	80	123	140	109	1014
Letlhakane DK1	high-Mg core	2							10059A_F_Fn c os_1	40.5572	47.0641	11.4161	88.0189	266	643	124	154	3052	99	175	93	206	881
Letlhakane DK1	high-Mg core	2							10059A_F_Fn c os_2	40.482	47.068	11.4976	87.9445	335	675	127	157	3113	105	218	127	250	868
Letlhakane DK1	internal zone	2							10059A_F_Fn r1 bl_3	39.8032	45.0681	14.1594	85.0118	298	663	298	178	2685	105	147	103	156	1027
Letlhakane DK1	internal zone	2							10059A_F_Fn r1 bl_4	39.9557	45.3566	14.2141	85.044	287	606	284	184	2586	106	185	149	194	958
Letlhakane DK1	rim	2							10059A_F_Fn r2 os_5	39.8831	46.6144	12.5975	86.8315	396	529	214	157	2983	81	120	101	154	1018
Letlhakane DK1	rim	2							10059A_F_Fn r2 os_6	40.7809	46.7974	12.6155	86.86	428	562	242	163	3093	93	146	135	170	1004
Letlhakane DK1	high-Mg core	3							10059A_F_Xl c os_8	41.143	50.725	7.7534	92.1001	165	144	176	122	3054	56	98	214	bdl	814
Letlhakane DK1	high-Mg core	3							10059A_F_Xl c os_9	41.4833	50.4706	7.7057	92.1084	160	123	185	130	3062	54	88	209	17	807
Letlhakane DK1	rim	3							10059A_F_Xl r bl_10	40.0045	46.8237	12.3546	87.103	454	509	208	157	3153	83	130	104	116	1030
Letlhakane DK1	rim	3							10059A_F_Xl r bl_11	40.1793	46.2501	13.1887	86.2052	373	722	203	155	2929	92	121	166	129	1049
Letlhakane DK1	low-Mg core	4							10059A_G_Fn c bl_15	39.5942	44.3063	15.4407	83.6423	80	156	191	148	1825	133	71	89	18	1168
Letlhakane DK1	low-Mg core	4							10059A_G_Fn c bl_16	39.6806	44.5901	15.4009	83.7646	82	167	195	147	1819	127	71	88	22	1161
Letlhakane DK1	rim	5							10059A_G_Fn r incl_19	40.4841	47.0897	11.6824	87.7794	482	765	299	142	2574	74	133	187	113	1083
Letlhakane DK1	rim	4							10059A_G_Fn r os_17	40.004	46.5052	12.5391	86.8578	393	592	256	165	3003	83	102	103	123	1028
Letlhakane DK1	rim	4							10059A_G_Fn r os_18	41.1766	46.5507	12.0607	87.3064	326	593	208	156	2722	87	99	182	81	1062
Letlhakane DK1	high-Mg core	7							10059A_H_Fn c os_22	39.6046	47.9291	10.6912	88.875	388	669	133	151	2961	93	197	90	225	862
Letlhakane DK1	high-Mg core	8							10059A_H_Fn c os_25	40.939	46.9962	11.6741	87.7657	281	703	149	163	3070	108	165	102	271	873
Letlhakane DK1	rim	8							10059A_H_Fn c os_27	41.1941	45.329	12.4083	86.6841	395	612	367	171	2857	79	100	123	117	1044
Letlhakane DK1	rim	9							10059A_H_Fn c os_28	40.6215	46.4482	12.5567	86.8278	328	589	242	156	2885	77	108	111	85	1056
Letlhakane DK1	internal zone	7							10059A_H_Fn r1 bl_23	39.6229	44.7436	13.7758	85.2679	406	572	256	165	3002	95	179	139	130	1046
Letlhakane DK1	internal zone	8							10059A_H_Fn r1 bl_26	40.4126	44.6526	14.255	84.8069	321	722	358	180	2738	101	122	120	151	1039
Letlhakane DK1	rim	7							10059A_H_Fn r2 os_24	40.0001	46.4899	11.6568	87.665	215	1711	354	117	971	71	65	111	101	1517
Letlhakane DK1	low-Mg core	6							10059A_H_Ma incl_20	40.5193	45.4059	14.0816	85.1764	54	335	274	167	1763	115	106	133	84	1001
Letlhakane DK1	low-Mg core	6							10059A_H_Ma_21	40.4967	45.5361	14.044	85.2462	47	327	258	165	1767	115	106	93	60	1003
Dutoitspan	high-Mg core	G5	9364-D@A13	5	5.79135	0.32	0.159205	0.357416	9364_D_Fn c os _13	41.5893	50.8717	6.3953	93.4102	300	304	60	122	2983	41	117	168	61	669
Dutoitspan	high-Mg core	G8	9364-F@A20	5	5.37144	0.32	0.165794	0.360399	9364_F_Fn c os _20	41.2736	50.4326	7.3033	92.4843	76	98	113	127	2931	52	67	178	bdl	755
Dutoitspan	high-Mg core	G14	9364-F@Aa	5	5.32406	0.32	0.119791	0.341687
Dutoitspan	rim	G2	9364-A@C5	5	5.38276	0.19	0.198038	0.274443	9364_A_Fn c os _5	40.8676	47.3495	10.27	89.1491	296	682	125	149	3096	84	273	138	277	834
Dutoitspan	rim	G13	9364-K@C33	5	5.20986	0.32	0.138757	0.348789	9364_K_Fn c os_33	40.6286	48.6585	9.0887	90.5126	290	641	128	143	3017	74	211	87	276	816
Dutoitspan	rim	G13	9364-K@C33b	5	5.16498	0.32	0.138628	0.348738
Dutoitspan	rim	G2	9364-A@CC6	5	5.07518	0.19	0.202184	0.27745	9364_A_Fn r bl _6	40.6549	46.0404	11.3374	87.859	394	454	242	125	1128	74	139	550	41	1125
Dutoitspan	rim	G1	9364-A@CC3	5	4.99042	0.19	0.16628	0.252486	9364_A_Fn r os _3	40.635	46.7855	11.5626	87.8204	387	446	240	138	1373	77	128	583	44	1062
Dutoitspan	rim	G7	9364-D@CC19	5	4.87972	0.32	0.092904	0.333213	9364_D_Fn c os _19	40.8834	47.7816	11.3946	88.1972	405	493	308	137	1210	78	65	592	54	1073
Dutoitspan	rim	G10	9364-F@C25	5	4.86077	0.32	0.193046	0.37372	9364_F_Fn c os _25	41.0038	49.2258	9.4269	90.2963	61	104	117	138	3144	79	43	124	bdl	895
Dutoitspan	rim	G9	9364-F@C23	5	4.83783	0.32	0.0966595	0.33428	9364_F_Fn _23	40.7945	48.1559	9.9057	89.6513	479	390	196	144	3225	71	118	141	151	847
Dutoitspan	rim	G5	9364-D@CC14	5	4.83483	0.32	0.135542	0.347522	9364_D_Fn r bl _14	40.8197	46.982	11.4535	87.9659	153	360	188	148	1632	68	81	417	47	991
Dutoitspan	rim	G6	9364-D@X15	5	4.80441	0.32	0.106111	0.337134	9364_D_Fn c bl_15	40.499	46.5771	11.9866	87.3808	135	654	147	157	2783	116	239	171	250	876
Dutoitspan	rim	G6	9364-D@C16	4	4.78347	0.32	0.166551	0.360748	9364_D_Fn r1 os_16	40.6977	47.9651	10.1399	89.3949	440	462	210	146	3213	74	158	137	166	852
Dutoitspan	rim	G8	9364-F@C22	4	4.48125	0.32	0.202175	0.378516	9364_F_Fn r2 me _22	40.9117	47.6136	11.2224	88.3185	148	361	238	145	1599	70	111	433	42	988
Dutoitspan	rim	G13	9364-K@CC34	4	4.43388	0.32	0.132447	0.346327	9364_K_Fn r bl_34	40.1845	46.7269	11.3807	87.9757	208	550	196	120	1055	71	77	376	31	1172
Dutoitspan	low-Mg core	G1	9364-A@B1	4	4.45668	0.19	0.146601	0.239983	9364_A_Fn c bl _1	39.806	44.4708	14.8483	84.2199	bdl	161	80	140	510	121	107	364	bdl	1679
Dutoitspan	low-Mg core	G1	9364-A@B2	4	4.27279	0.19	0.196512	0.273344	9364_A_Fn c bl _2	40.231	44.4104	14.9128	84.1441	22	138	95	141	510	114	108	149	bdl	1670
Dutoitspan	rim	G3							9364_A_Fn c os _7	40.8905	49.0536	8.9019	90.7575	250	309	166	141	3076	64	101	150	115	808
Dutoitspan	rim	G3							9364_A_Fn r bl _8	41.4034	47.7929	10.8799	88.6723	316	356	273	145	2761	71	87	184	101	894
Dutoitspan	rim	G1							9364_A_Fn r os _4	40.0899	47.8855	11.4746	88.1468	145	360	183	141	1469	82	65	381	35	1031
Dutoitspan	rim	G7							9364_D_Fn c os _18	40.7428	48.2058	9.5366	90.0077	517	526	216	142	3404	74	141	136	168	852
Dutoitspan	rim	G5							9364_D_Fn r m _13b	41.0521	49.4433	8.4785	91.2218	450	380	107	129	3196	60	146	144	138	748
Dutoitspan	rim	G6							9364_D_Fn r2 m_17	40.0227	47.1092	11.3356	88.1033	358	629	319	112	1018	73	106	429	35	1275
Dutoitspan	high-Mg core	G4							9364_D_Ma c os _10	41.5218	50.9783	6.3667	93.4506	173	84	4	132	3354	50	79	39	21	563
Dutoitspan	high-Mg core	G4							9364_D_Ma c os _9	41.4147	51.0241	6.3794	93.4438	173	89	4	131	3325	49	86	100	29	577
Dutoitspan	rim	G4							9364_D_Ma r bl _11	40.6343	46.926	11.2624	88.1304	228	542	176	111	961	66	65	274	27	1266
Dutoitspan	rim	G4							9364_D_Ma r bl _12	40.5654	46.9201	11.4336	87.9703	277	406	181	130	1116	72	86	419	33	1118
Dutoitspan	rim	G9							9364_F_Fn incl _24	40.5039	47.232	11.4105	88.0615	197	353	870	136	1402	68	76	542	55	1029
Dutoitspan	rim	G8							9364_F_Fn r1 bl _21	40.6389	47.1433	11.09	88.3385	116	175	170	137	2883	89	65	222	bdl	1042
Dutoitspan	internal zone	G10							9364_F_Fn r1 bl _26	40.0445	44.9064	13.7142	85.3695	174	234	199	150	1632	93	75	560	22	1133
Dutoitspan	rim	G10							9364_F_Fn r2 me _27	39.6854	46.5399	11.484	87.837	204	479	236	121	1071	70	93	501	50	1172
Dutoitspan	high-Mg core	G12							9364_I_Fn c os_30	40.8147	51.0395	6.3139	93.5086	147	234	188	117	3174	35	116	253	bdl	628
Dutoitspan	rim	G11							9364_I_Fn c_28	40.1245	47.7232	10.2595	89.2347	281	698	192	145	3208	89	237	144	280	860
Dutoitspan	rim	G12							9364_I_Fn r bl_31	39.8927	47.2937	11.2903	88.186	221	543	178	116	1038	62	76	335	34	1191
Dutoitspan	rim	G11							9364_I_Fn r_29	39.6802	47.7727	11.3215	88.2621	282	505	398	128	1307	80	99	459	56	1104
Dutoitspan	rim	G13							9364_K_Fn c os_32	41.1016	48.6326	9.0681	90.5275	299	633	125	140	3014	75	221	95	224	819
Kaalvallei	high-Mg core	10	9630-2-Fext@Aa2	4	5.70692	0.19	0.159052	0.247785
Kaalvallei	high-Mg core	10	9630-2-Fext@Aa1	4	5.65619	0.19	0.162989	0.250331
Kaalvallei	high-Mg core	1	9630-2-D@A2	4	5.31759	0.19	0.157709	0.246925	9630-2_D_2	40.3935	47.826	10.1324	89.3744	213	662	109	145	2974	85	228	113	257	849
Kaalvallei	high-Mg core	1	9630-2-D@A1	4	5.20396	0.19	0.205103	0.279584	9630-2_D_1	40.2784	47.757	10.3651	89.1428	225	685	114	141	3016	86	262	122	268	842
Kaalvallei	rim	11	9630-2-Fext@Ca	4	5.0521	0.19	0.247672	0.312156
Kaalvallei	rim	4	9630-2-F@CC21	4	4.9911	0.19	0.110447	0.219769	9630-2_F_Fn_r_21	40.2716	44.6927	14.6915	84.426	223	821	285	170	2586	97	149	187	127	1061
Kaalvallei	rim	8	9630-2-J@C37	4	4.61836	0.19	0.0967795	0.213228	9630-2_J_Fn_r bl_37	39.5854	44.9218	14.5505	84.6191	315	901	315	156	1278	89	124	162	102	1280
Kaalvallei	rim	7	9630-2-J@CC31	4	4.56431	0.19	0.138985	0.235408	9630-2_J_Fn_r2 os_31	40.028	45.1122	14.8397	84.4169	271	636	656	171	1994	85	86	202	60	1126
Kaalvallei	rim	6	9630-2-F@CC16	4	4.55116	0.19	0.0825669	0.207165	9630-2_F_Xc_r os_16	39.7647	45.3468	14.5729	84.7213	153	1356	554	162	1642	99	153	494	528	1124
Kaalvallei	rim	6	9630-2-F@CC17	4	4.53801	0.19	0.114073	0.221614	9630-2_F_Xc_r os_17	39.8941	45.2446	14.9892	84.3233	203	1284	525	179	2010	109	124	281	190	1107
Kaalvallei	rim	7	9630-2-J@CC30	4	4.51608	0.19	0.115159	0.222175	9630-2_J_Fn_r2 os_30	39.1891	44.8028	14.861	84.3072	230	717	344	162	1593	86	92	201	86	1202
Kaalvallei	rim	8	9630-2-J@C36	4	4.49755	0.19	0.153506	0.244263	9630-2_J_Fn_r bl_36	40.7771	44.4991	14.781	84.2886	209	561	250	176	2141	87	79	223	83	1110
Kaalvallei	rim	9	9630-2-D@CCa1	4	4.45342	0.19	0.263205	0.324618
Kaalvallei	rim	1	9630-2-D@CC4	4	4.35997	0.19	0.157705	0.246923	9630-2_D_4	40.2659	44.1551	14.5708	84.3753	220	599	357	164	1631	95	132	207	82	1124
Kaalvallei	rim	9	9630-2-D@CCa2	4	4.26415	0.19	0.19235	0.270367
Kaalvallei	low-Mg core	3	9630-2-F@A18	4	4.90824	0.19	0.176828	0.259554	9630-2_F_Fn_os_18	39.993	46.4018	12.6722	86.7112	215	716	219	170	2885	113	188	141	220	895
Kaalvallei	low-Mg core	8	9630-2-J@A35	4	4.87769	0.19	0.138157	0.23492	9630-2_J_Fn_c os_35	40.4189	46.3266	12.701	86.6663	242	695	148	166	2754	102	206	152	215	914
Kaalvallei	low-Mg core	8	9630-2-J@A34	4	4.77482	0.19	0.104245	0.216719	9630-2_J_Fn_c os_34	40.6047	46.6802	12.2904	87.127	394	731	245	169	2880	92	279	448	234	915
Kaalvallei	low-Mg core	5	9630-2-F@B22	4	4.46505	0.19	0.0793861	0.205918	9630-2_F_Fn_c bl_22	38.638	41.5941	19.4944	79.176	bdl	721	270	169	347	164	173	192	110	1358
Kaalvallei	low-Mg core	11	9630-2-Fext@Ba1	4	4.11061	0.19	0.167131	0.253047
Kaalvallei	low-Mg core	11	9630-2-Fext@Ba2	4	4.07011	0.19	0.1166	0.222925
Kaalvallei	low-Mg core	11	9630-2-Fext@Ba3	4	4.03734	0.19	0.146278	0.239786
Kaalvallei	low-Mg core	9	9630-2-D@Ba2	4	4.02869	0.19	0.109697	0.219393
Kaalvallei	low-Mg core	6	9630-2-F@B15b1	4	3.82613	0.19	0.0995894	0.214518	9630-2_F_Xc_c_15	38.6323	41.0812	20.3355	78.2606	bdl	195	153	164	344	205	137	161	11	1525
Kaalvallei	low-Mg core	7	9630-2-J@B28	4	3.7615	0.19	0.144855	0.23892	9630-2_J_Fn_r1 bl_28	38.2259	41.1017	20.3438	78.2621	62	373	152	146	1325	174	74	266	bdl	1754
Kaalvallei	low-Mg core	6	9630-2-F@B15b2	4	3.73299	0.19	0.129515	0.229944
Kaalvallei	low-Mg core	6	9630-2-F@B15b3	4	3.6843	0.19	0.145443	0.239278
Kaalvallei	low-Mg core	9	9630-2-D@Ba1	4	3.68001	0.19	0.150957	0.242669
Kaalvallei	low-Mg core	7	9630-2-J@B29	4	3.54314	0.19	0.203135	0.278143	9630-2_J_Fn_r1 bl_29	38.3855	40.4534	20.9375	77.4927	120	1193	172	150	1244	153	134	408	53	1646
Kaalvallei	low-Mg core	7	9630-2-J@B26	4	3.52241	0.19	0.177141	0.259767	9630-2_J_Fn_c os_26	38.7501	41.037	19.703	78.7753	30	276	99	135	1408	188	101	271	bdl	1784
Kaalvallei	low-Mg core	7	9630-2-J@B27	4	3.29556	0.19	0.0694	0.202278	9630-2_J_Fn_c os_27	38.6672	41.2294	19.561	78.9738	22	166	90	143	1407	194	82	257	bdl	1787
Kaalvallei	low-Mg core	2							9630-2_D_10	39.7667	43.5512	16.0377	82.8741	22	452	288	182	1520	147	171	156	148	1068
Kaalvallei	rim	1							9630-2_D_3	40.1211	45.384	13.8629	85.367	260	641	281	183	2713	103	204	159	190	962
Kaalvallei	rim	1							9630-2_D_5	40.3552	44.5657	14.1257	84.899	230	1131	470	147	1132	86	114	173	98	1369
Kaalvallei	rim	1							9630-2_D_6	40.0298	44.7404	14.6094	84.5135	281	888	286	182	2693	96	211	188	144	1040
Kaalvallei	rim	2							9630-2_D_7	39.6023	44.4013	14.1937	84.7897	204	607	335	179	2654	112	198	231	164	972
Kaalvallei	rim	2							9630-2_D_8	40.0936	44.8161	14.883	84.2915	284	936	897	165	1512	95	95	261	80	1178
Kaalvallei	low-Mg core	2							9630-2_D_9	39.7043	43.7116	16.3327	82.6666	bdl	425	292	180	1507	140	169	149	133	1064
Kaalvallei	rim	2							9630-2_D_fn_r m_13	39.9518	44.9153	15.1899	84.049	181	541	345	182	2180	96	80	206	68	1104
Kaalvallei	rim	2							9630-2_D_fn_r os_11	40.0206	45.8177	13.7882	85.5523	154	657	228	172	2480	123	177	153	176	986
Kaalvallei	rim	2							9630-2_D_fn_r os_12	40.4271	45.7349	13.2222	86.041	197	857	253	175	2707	112	168	205	188	964
Kaalvallei	low-Mg core	5							9630-2_F_Fn_c bl_23	38.9234	41.4052	19.2354	79.321	45	591	202	170	594	152	162	179	77	1323
Kaalvallei	rim	3							9630-2_F_Fn_inclu_19	40.02	44.8281	14.8939	84.2854	328	619	735	174	2448	103	135	349	126	1093
Kaalvallei	rim	5							9630-2_F_Fn_r os_24	39.3704	45.5133	14.927	84.4561	266	619	395	174	2441	99	130	208	89	1075
Kaalvallei	rim	5							9630-2_F_Fn_r os_25	39.9431	45.5333	14.7748	84.5959	287	744	332	169	1929	96	140	229	85	1139
Kaalvallei	rim	3							9630-2_F_Fn_r_20	40.7892	45.3301	13.7636	85.4417	160	1432	454	135	974	93	100	172	93	1473
P200	high-Mg core	6	9607-ABE@A12b	3	5.72118	0.19	0.128191	0.229201
P200	high-Mg core	6	9607-ABE@A12	3	5.67792	0.19	0.175612	0.258727	9607_B_Fn c os_12	41.3609	50.562	7.0249	92.7672	255	223	188	129	3588	45	109	72	40	758
P200	high-Mg core	11	9607-ABE@A22c	3	5.3731	0.19	0.125851	0.2279
P200	high-Mg core		9607-C@Aa	3	5.36592	0.29	0.142011	0.322904
P200	high-Mg core		9607-C@Ad	3	5.33599	0.29	0.140684	0.322323
P200	high-Mg core	14	9607-L@A30	4	5.31827	0.19	0.163079	0.250389	9607_L_Fn c os_30	41.0375	49.824	7.6234	92.0927	155	207	135	129	3031	59	95	28	22	859
P200	high-Mg core		9607-C@Ac	4	5.31305	0.29	0.171029	0.336676
P200	high-Mg core	11	9607-ABE@A22	4	5.30154	0.19	0.150753	0.242541	9607_E_Fn c os_22	41.1517	48.9826	8.7618	90.8777	663	676	167	133	2970	61	308	85	343	819
P200	high-Mg core		9607-C@Ab	4	5.2178	0.29	0.111764	0.310791
P200	high-Mg core	11	9607-ABE@A22b	4	5.20105	0.19	0.227126	0.296118
P200	high-Mg core	9	9607-C@A18	4	5.08116	0.29	0.115537	0.312168	9607_C_Fn c os_18	40.7837	49.9277	7.8638	91.8791	245	239	98	132	3221	52	95	106	58	741
P200	high-Mg core	3	9607-ABE@A5	4	5.05701	0.19	0.0908376	0.210598	9607_A_Fn c os_5	41.0971	50.5067	6.9577	92.8242	95	247	93	128	2971	57	115	260	15	841
P200	high-Mg core	5	9607-ABE@A10	4	4.80221	0.19	0.11158	0.220341	9607_A_Fn c os_10	41.4231	50.803	7.1236	92.7053	104	152	94	129	3052	52	51	171	bdl	883
P200	rim	7	9607-ABE@C15	3	5.2823	0.19	0.212369	0.284957	9607_B_Fn c os_15	40.6722	47.3023	11.4501	88.0407	181	781	149	153	3016	102	179	129	232	854
P200	rim	13	9607-ABE@CC29b	3	5.21451	0.19	0.140619	0.236376
P200	rim	12	9607-ABE@CC25b	3	5.1906	0.19	0.162821	0.250221
P200	rim	6	9607-ABE@CC14b	3	5.1412	0.19	0.128988	0.229648
P200	rim		9607-C@Ca	3	5.05473	0.29	0.138904	0.32155
P200	rim	12	9607-ABE@CC25	3	5.00063	0.19	0.111971	0.220539	9607_E_Fn r os_25	40.5612	44.9433	13.0666	85.9733	416	661	239	151	1597	82	117	211	84	1118
P200	rim	11	9607-ABE@CC23	3	4.92201	0.19	0.149139	0.241542	9607_C_Fn r bl_23	40.3903	46.1178	13.2364	86.128	439	542	253	158	2146	79	126	200	123	1068
P200	rim	6	9607-ABE@CC14	3	4.92119	0.19	0.104312	0.216751	9607_B_Fn r2 m_14	39.8904	46.3998	13.3815	86.0705	327	478	212	163	2512	102	115	115	151	1012
P200	rim		9607-C@Cb_12	3	4.89763	0.29	0.148851	0.32597
P200	rim	8	9607-ABE@CC17	4	4.87523	0.19	0.0898101	0.210157	9607_B_Fn_17	40.0606	45.8774	12.9148	86.3578	390	846	279	158	2826	92	162	237	146	1028
P200	rim	14	9607-L@CC31	4	4.87028	0.19	0.124584	0.227203	9607_L_Fn r bl_31	39.7373	47.1167	11.7003	87.7691	22	4087	336	103	393	77	56	142	84	2027
P200	rim		9607-C@Cf	4	4.85026	0.29	0.145601	0.324499
P200	rim	13	9607-ABE@CC29c	4	4.84528	0.19	0.14001	0.236014
P200	rim	15	9607-L@C32	4	4.80205	0.19	0.122656	0.226151	9607_L_Fn c os_32	40.221	46.433	11.9325	87.3965	415	2577	234	156	3100	97	170	389	539	918
P200	rim	10	9607-C@C20	4	4.7959	0.29	0.150385	0.326674	9607_C_Fn c os_20	39.913	47.017	11.8443	87.6142	212	1022	191	158	2939	105	124	140	162	915
P200	rim	7	9607-ABE@CC16	4	4.79062	0.19	0.163074	0.250386	9607_B_Fn r bl_16	40.3131	45.2002	13.2698	85.8555	344	538	245	154	2228	83	105	152	110	1074
P200	rim	11	9607-ABE@CC23c	4	4.78957	0.19	0.17684	0.259562
P200	rim	11	9607-ABE@CC23b	4	4.71005	0.19	0.157927	0.247064
P200	rim	12	9607-ABE@CC25c	4	4.70807	0.19	0.160987	0.249032
P200	rim	16	9607-L@CC33	4	4.66524	0.19	0.162499	0.250012	9607_L_Fn r bl_33	39.81	46.3989	12.942	86.4658	290	762	243	137	1382	92	88	165	96	1181
P200	rim	13	9607-ABE@CC29	4	4.60827	0.19	0.139428	0.23567	9607_E_Fn r2 os_29	40.3163	45.3999	13.3074	85.8747	388	491	225	163	2406	87	135	125	132	1034
P200	rim	4	9607-ABE@C8	4	4.52028	0.19	0.151742	0.243158	9607_A_Fn c m_8	40.4836	46.6914	11.9308	87.459	182	211	171	139	2754	93	80	139	57	978
P200	rim	4	9607-ABE@C9	4	4.50563	0.19	0.102256	0.215769	9607_A_Fn r bl_9	39.7709	45.8203	13.6861	85.6446	244	469	256	162	2287	92	90	146	120	1038
P200	rim		9607-C@Cc	4	4.47224	0.29	0.152602	0.3277
P200	rim	1	9607-ABE@CC2	4	4.45915	0.19	0.266072	0.326947	9607_A_Fn r_2	39.4327	45.5075	13.588	85.6488	338	495	239	163	2337	91	77	108	110	1019
P200	rim		9607-C@Ce	4	4.40192	0.29	0.233178	0.372118
P200	rim	5	9607-ABE@C11	4	4.26419	0.19	0.109556	0.219323	9607_A_Fn r bl_11	40.5201	45.8123	13.1948	86.0861	87	311	185	162	2060	103	71	112	36	1011
P200	rim		9607-C@Cb	4	4.20643	0.29	0.129393	0.317557
P200	rim	1	9607-ABE@CC1	4	4.20377	0.19	0.122484	0.226058	9607_A_Fn c_1	39.8677	44.6841	14.1256	84.9331	135	247	219	155	1071	102	76	347	35	1066
P200	rim		9607-C@Cd	4	4.20344	0.29	0.192986	0.348344
P200	rim	2	9607-ABE@CC4	4	4.07727	0.19	0.141303	0.236784	9607_A_Fn r os_4	40.4202	45.6231	13.0716	86.1488	501	509	233	159	1848	89	117	215	122	1086
P200	rim	9	9607-C@CC19	4	4.0648	0.29	0.126051	0.31621	9607_C_Fn r bl_19	39.4256	46.1639	13.1006	86.2626	277	807	351	140	1345	81	98	181	102	1191
P200	internal zone	3	9607-ABE@C6	3	4.94761	0.19	0.20447	0.27912	9607_A_Fn r1 m_6	40.3307	46.5688	11.5442	87.7877	195	225	179	138	2760	98	87	100	51	975
P200	internal zone	6	9607-ABE@B13b	3	4.5028	0.19	0.13869	0.235234
P200	internal zone	6	9607-ABE@B13c	3	4.39138	0.19	0.156341	0.246054
P200	internal zone	6	9607-ABE@B13	3	4.18832	0.19	0.153368	0.244176	9607_B_Fn r1 bl_13	39.8257	43.5515	15.9329	82.967	140	334	190	162	1676	148	111	166	67	1142
P200	low-Mg core	13	9607-ABE@B27b	4	4.50341	0.19	0.173444	0.25726
P200	low-Mg core	12	9607-ABE@B24c	4	4.46683	0.19	0.124415	0.22711
P200	low-Mg core	13	9607-ABE@B27a	4	4.29825	0.19	0.104015	0.216608	9607_C_Fn c bl_27	38.9025	41.8306	18.4255	80.1807	bdl	304	147	179	572	185	132	152	59	1242
P200	low-Mg core	12	9607-ABE@B24a	4	4.27015	0.19	0.115852	0.222535	9607_C_Fn c bl_24	39.2958	41.7713	18.2204	80.3356	bdl	256	140	159	912	165	110	93	27	1322
P200	low-Mg core	13	9607-ABE@B27c	4	4.21032	0.19	0.189863	0.268604
P200	low-Mg core	12	9607-ABE@B24b	4	4.13448	0.19	0.0740759	0.203929
P200	low-Mg core	2	9607-ABE@B3	4	4.04478	0.19	0.198247	0.274594	9607_A_Fn c bl_3	39.5469	43.3863	16.0832	82.7798	60	270	166	156	1887	151	111	91	46	1191
P200	low-Mg core		9607-C@Bc	4	4.0274	0.29	0.145008	0.324234
P200	low-Mg core		9607-C@Bd	4	3.86482	0.29	0.147834	0.325507
P200	low-Mg core		9607-C@Bb	4	3.8334	0.29	0.153861	0.328289
P200	low-Mg core		9607-C@Ba	4	3.55812	0.29	0.18428	0.343597
P200	rim	3							9607_A_Fn r2 bl_7	39.9207	45.2239	13.016	86.0947	330	687	255	144	1501	85	92	183	86	1143
P200	rim	10							9607_C_Fn r bl_21	39.7746	45.2877	12.9926	86.1331	397	851	280	135	1394	87	125	192	113	1163
P200	rind	12							9607_E_Fn r2 mas os_26	41.8584	45.9186	8.6126	90.4769	bdl	7580	291	107	548	78	106	229	646	2197
P200	rim	13							9607_E_Fn r1 mas os_28	40.1509	46.3424	12.7755	86.6025	378	596	158	165	2947	100	164	125	159	1001
Menominee Site 73	high-Mg core	16	9352-H@Bb	5	5.49191	0.25	0.133859	0.283581
Menominee Site 73	high-Mg core		9352-B@A7	5	5.33204	0.32	0.134911	0.347276
Menominee Site 73	high-Mg core	16	9352-H@Aa	5	5.27597	0.25	0.102457	0.27018
Menominee Site 73	high-Mg core	2	9352-B@A7b	5	5.25574	0.32	0.113057	0.339384	9352_B_Fn c m_7	40.7335	49.079	8.6702	90.9806	523	620	78	138	3110	58	142	41	193	879
Menominee Site 73	high-Mg core	1	9352-B@A1	5	5.24626	0.32	0.144039	0.350923	9352_B_Fn c m_1	40.4642	48.1339	9.4875	90.0406	402	635	122	141	2620	64	126	91	202	918
Menominee Site 73	high-Mg core	9	9352-E@A24b	5	5.23829	0.32	0.108965	0.338044
Menominee Site 73	high-Mg core	8	9352-D@A21	5	5.21385	0.32	0.132669	0.346412	9352_D_Fn c m_21	40.777	48.7336	9.1022	90.5131	558	677	107	137	3234	70	136	88	203	886
Menominee Site 73	high-Mg core	9	9352-E@A24	6	5.18742	0.32	0.151092	0.353877	9352_E_Fn c m_24	41.1071	48.5208	9.4212	90.1745	335	550	153	152	2913	61	109	99	150	923
Menominee Site 73	high-Mg core	18	9352-F@Ab	6	5.17772	0.25	0.12339	0.278792
Menominee Site 73	high-Mg core	3	9352-B@A10	6	5.01387	0.32	0.1279	0.344613	9352_B_Fn c m_10	40.8631	48.6215	9.2109	90.3907	462	770	131	142	3091	65	184	105	221	873
Menominee Site 73	high-Mg core	15	9352-H@Bc	5	4.9548	0.25	0.116633	0.275868
Menominee Site 73	high-Mg core	15	9352-H@Ba	5	4.92438	0.25	0.0604773	0.257211
Menominee Site 73	high-Mg core	15	9352-H@Bb_26	5	4.84609	0.25	0.137577	0.285355
Menominee Site 73	high-Mg core	17	9352-F@Aa	5	4.83312	0.25	0.189053	0.313434
Menominee Site 73	rim	14	9352-E@Da	5	5.38939	0.32	0.0995234	0.335119
Menominee Site 73	rim	16	9352-H@Db	5	5.37671	0.25	0.190531	0.314328
Menominee Site 73	rim	1	9352-B@D6	5	5.31858	0.32	0.113106	0.339401	9352_B_Fn r2 os_6	41.4472	49.2762	8.3106	91.354	56	674	418	100	1043	47	bdl	305	78	930
Menominee Site 73	rim	7	9352-D@D20	5	5.31509	0.32	0.14734	0.352291	9352_D_Fn sp_20	41.247	50.0189	8.1209	91.6498	52	858	229	96	962	31	bdl	334	67	940
Menominee Site 73	rim	16	9352-H@Db_30	6	5.20416	0.25	0.259269	0.360167
Menominee Site 73	rim	19	9352-F@Da	6	5.19318	0.25	0.114104	0.274809
Menominee Site 73	rim	3	9352-B@D12	6	5.16498	0.32	0.11847	0.341226	9352_B_Fn r2 os_12	41.6281	49.2282	8.1982	91.4533	79	467	298	97	1053	45	bdl	351	97	943
Menominee Site 73	rim	15	9352-H@Da	6	5.12137	0.25	0.136239	0.284712
Menominee Site 73	rim	20	9352-F@Gr	6	5.11389	0.25	0.177725	0.306735
Menominee Site 73	rim	19	9352-F@Db	6	5.00966	0.25	0.12228	0.278303
Menominee Site 73	rim	8	9352-D@D23	6	4.93956	0.32	0.145366	0.35147	9352_D_Fn r2 os_23	41.2031	49.5488	8.1693	91.5313	34	549	212	92	968	34	bdl	199	62	953
Menominee Site 73	rim	6	9352-D@D19	6	4.92959	0.32	0.170452	0.362566	9352_D_Fn sp_19	41.6037	49.7916	8.229	91.5128	81	507	330	90	1039	40	bdl	224	80	922
Menominee Site 73	rim	19	9352-F@Dc	6	4.78175	0.25	0.130119	0.281835
Menominee Site 73	rim	2	9352-B@D9	6	4.71864	0.32	0.192436	0.373406	9352_B_Fn r2 os_9	40.7663	50.575	8.2957	91.5711	31	544	233	103	1024	39	bdl	297	85	943
Menominee Site 73	rim	1	9352-B@D5	6	4.71564	0.32	0.100479	0.335404	9352_B_Fn r2 os_5	41.2112	48.685	8.0332	91.5252	58	257	236	92	996	33	bdl	283	65	939
Menominee Site 73	internal zone	11	9352-E@C26	5	5.39139	0.32	0.13973	0.349177	9352_E_Fn r1 bl_26	40.5215	48.2895	10.4498	89.1713	545	418	337	143	1455	53	33	328	52	912
Menominee Site 73	internal zone	11	9352-E@CC27	5	5.25923	0.32	0.120571	0.341961	9352_E_Fn r2 os_27	42.0452	49.0699	7.9428	91.6729	56	705	307	90	955	35	bdl	305	64	946
Menominee Site 73	internal zone	9	9352-E@Ca	5	5.23878	0.32	0.163718	0.359449
Menominee Site 73	internal zone	3	9352-B@C11	5	4.93856	0.32	0.120751	0.342024	9352_B_Fn r1 bl_11	40.7875	48.054	10.2853	89.2769	146	392	237	150	1683	58	55	187	47	866
Menominee Site 73	internal zone	8	9352-D@C22	5	4.8079	0.32	0.131308	0.345893	9352_D_Fn r1 bl_22	40.7336	48.0829	10.2512	89.3144	158	354	207	126	1110	67	32	177	35	973
Menominee Site 73	internal zone	18	9352-F@Ca	5	4.71393	0.25	0.151671	0.292411
Menominee Site 73	internal zone	2	9352-B@c8	6	4.54309	0.32	0.118311	0.341171	9352_B_Fn r1 bl_8	40.6361	48.1699	10.3837	89.2086	229	304	204	126	1211	62	30	226	44	955
Menominee Site 73	high-Mg core	1							9352_B_Fn c m_2	40.3533	48.2324	9.5338	90.0153	394	634	131	139	2615	68	116	75	191	922
Menominee Site 73	internal zone	1							9352_B_Fn r1 bl_3	40.3152	47.2007	10.3782	89.0166	576	397	309	139	1407	54	36	364	51	904
Menominee Site 73	internal zone	1							9352_B_Fn r1 bl_4	40.2439	48.2519	10.3213	89.2828	449	531	267	141	1425	59	43	328	47	896
Menominee Site 73	high-Mg core	4							9352_B_Fn c m_13	40.8515	48.4478	9.4528	90.1314	284	628	157	136	3052	74	157	38	203	879
Menominee Site 73	internal zone	4							9352_B_Fn r1 bl_14	40.9102	47.891	10.3426	89.1909	177	380	216	141	1414	56	40	196	41	902
Menominee Site 73	rim	4							9352_B_Fn r2 os_15	41.349	48.9958	8.1037	91.5068	41	698	206	99	1025	45	bdl	242	69	939
Menominee Site 73	high-Mg core	5							9352_B_Fn c m_16	40.9731	48.6164	9.4529	90.1621	524	797	99	143	3030	76	230	106	285	873
Menominee Site 73	internal zone	5							9352_B_Fn r1 bl_17	41.34	47.9748	10.4215	89.1343	174	292	256	142	1393	57	36	257	44	905
Menominee Site 73	rim	5							9352_B_Fn r2 os_18	41.8655	49.7715	8.2837	91.458	27	367	263	100	1046	49	bdl	295	82	946
Menominee Site 73	rim	10							9352_H rx_Fn_25	40.9633	49.3231	9.4517	90.2905	71	361	243	112	1181	45	bdl	162	56	948
Menominee Site 73	internal zone	12							9352_E_Fn c bl_28	40.9603	47.8645	10.2958	89.2292	217	474	349	133	1216	57	29	214	40	933
Menominee Site 73	rim	12							9352_E_Fn r os_29	41.2792	49.877	7.7853	91.9462	64	1122	274	87	860	23	bdl	216	66	960
Menominee Site 73	high-Mg core	13							9352_F_Fn c m_30	41.0873	48.5988	9.0441	90.5443	559	694	143	141	3181	64	162	89	199	884
Menominee Site 73	internal zone	13							9352_F_Fn r1 bl_31	40.8612	48.2101	10.263	89.3286	189	307	313	132	1351	55	34	271	42	923
Menominee Site 73	rim	13							9352_F_Fn r2 os_32	40.9922	49.7317	8.3935	91.3483	62	348	291	94	1034	33	bdl	323	75	933
Notre Dâme du Nord	high-Mg core	7	9353-D@A12b	1	5.93644	0.21	0.164959	0.267042
Notre Dâme du Nord	high-Mg core	14	9353-D@Aa	1	5.92996	0.21	0.166342	0.267899
Notre Dâme du Nord	high-Mg core	4	A5594-9353-D1@A5	1	5.80476	0.17	0.153151	0.228813	9353_D_Fn c os_5	41.5201	50.7363	6.1686	93.613	64	83	58	120	2844	40	bdl	67	bdl	650
Notre Dâme du Nord	high-Mg core	12	A5594-9353-K@A24	1	5.77132	0.17	0.23655	0.2913	9353_K_Xl_24	41.3147	50.3328	7.346	92.4298	33	45	8	124	2767	42	bdl	bdl	bdl	797
Notre Dâme du Nord	high-Mg core	12	A5594-9353-K@A22	1	5.75565	0.17	0.108361	0.201599	9353_K_Xl_22	41.3781	50.1445	7.4279	92.3254	25	64	7	121	2772	42	bdl	bdl	bdl	801
Notre Dâme du Nord	high-Mg core	7	A5594-9353-D1@A12	1	5.6822	0.17	0.209959	0.270153	9353_D_Fn c os_12	41.2174	50.4315	6.5451	93.2114	70	182	21	117	2836	52	93	41	17	680
Notre Dâme du Nord	high-Mg core	2	A5594-9353-D1@A1	1	5.43314	0.17	0.128928	0.21336	9353_D_Fn c os_1	41.2586	49.3063	8.0369	91.6195	28	72	10	134	2809	55	49	54	bdl	903
Notre Dâme du Nord	high-Mg core	5	A5594-9353-D1@A7	1	5.42129	0.17	0.156622	0.23115	9353_D_Fn c os_7	41.0534	49.043	8.4944	91.1414	379	628	80	140	3062	59	115	42	144	855
Notre Dâme du Nord	high-Mg core	3	A5594-9353-D1@A3	1	5.33058	0.17	0.176905	0.245347	9353_D_Fn c os_3	41.0207	49.0071	8.6504	90.9874	50	167	82	129	2460	61	32	42	bdl	1042
Notre Dâme du Nord	high-Mg core	13	A5594-9353-M@A25	1	5.30262	0.17	0.110866	0.202956	9353_K_Xc incl_25	41.1386	49.2748	8.5679	91.1099	798	120	41	138	3084	38	30	34	bdl	1014
Notre Dâme du Nord	high-Mg core	13	A5594-9353-M@A26	7	5.29444	0.17	0.138467	0.219256	9353_K_Xc_26	41.0823	48.9144	8.6561	90.9664	30	90	40	139	3098	35	bdl	38	bdl	1026
Notre Dâme du Nord	high-Mg core	12	A5594-9353-K@A23	7	5.28849	0.17	0.153416	0.22899	9353_K_Xl_23	41.3795	50.0564	7.2831	92.4514	24	85	7	121	2737	38	bdl	62	bdl	781
Notre Dâme du Nord	high-Mg core	14	9353-D@Da	7	5.08665	0.21	0.182514	0.278229
Notre Dâme du Nord	rim		A5594-9353-D1@D13	1	6.13723	0.17	0.18035	0.247843
Notre Dâme du Nord	rim	5	A5594-9353-D1@D8	1	4.96838	0.17	0.201229	0.263426	9353_D_Fn r bl_8	41.3265	46.1104	11.3777	87.8373	256	411	206	136	1843	83	127	206	bdl	1238
Notre Dâme du Nord	rim	3	A5594-9353-D1@A4	1	4.51092	0.17	0.12383	0.210319	9353_D_Fn r bl_4	40.4101	46.1246	12.1327	87.1375	608	285	168	131	1522	88	78	362	bdl	1371
Notre Dâme du Nord	rim	3	9353-D@D4a	7	4.32463	0.21	0.136854	0.250657
Notre Dâme du Nord	rim	15	9353-D@Gr	7	4.09673	0.21	0.169423	0.269822
Notre Dâme du Nord	high-Mg core	1							9354_H_Xl _1	40.9194	49.2807	8.4121	91.2583	50	68	112	137	2830	45	bdl	79	bdl	841
Notre Dâme du Nord	high-Mg core	1							9354_H_Xl _2	40.638	49.2026	8.399	91.2581	46	67	112	140	2847	48	34	72	bdl	843
Notre Dâme du Nord	high-Mg core	1							9354_H_Xl _3	40.9997	49.0453	8.4079	91.2241	48	66	102	135	2849	54	bdl	73	bdl	836
Notre Dâme du Nord	rim	2							9353_D_Fn r bl_2	40.0149	45.9741	12.4767	86.7835	321	334	212	136	1514	86		390	bdl	1281
Notre Dâme du Nord	rim	6							9353_D_Fn c os_9	40.3832	46.8446	11.1761	88.1925	50	276	72	156	3194	67	75	68	bdl	1349
Notre Dâme du Nord	internal zone	6							9353_D_Fn r1 bl_10	40.2044	44.593	13.8239	85.1815	73	206	72	152	2990	77	39	56	bdl	1431
Notre Dâme du Nord	rim	6							9353_D_Fn r2 bl_11	40.3706	46.1454	12.1447	87.1315	358	302	232	129	1557	79	55	486	bdl	1327
Notre Dâme du Nord	low-Mg core	8							9353_D_Fn c bl_14	39.5483	43.3613	15.7647	83.055	60	372	168	123	773	119	65	163	bdl	1981
Notre Dâme du Nord	high-Mg core	9							9353_D_Fn c os_16	40.8403	48.9101	8.5946	91.0241	471	599	73	131	3054	64	100	79	166	874
Notre Dâme du Nord	rim	9							9353_D_Fn r bl_17	41.1166	46.5421	11.329	87.982	385	630	226	148	1603	64	60	194	24	1045
Notre Dâme du Nord	high-Mg core	10							9353_D_Xl_18	41.0933	49.3919	8.1559	91.5195	54	84	62	137	3099	58	33	25	16	695
Notre Dâme du Nord	high-Mg core	11							9353_J_Xl_19	41.4407	50.2646	7.4218	92.3481	23	46	4	129	2803	43	41	bdl	bdl	802
Notre Dâme du Nord	high-Mg core	11							9353_J_X rl_20	41.1399	49.9246	7.3808	92.3393	bdl	40	6	124	2782	44	bdl	bdl	bdl	802
Notre Dâme du Nord	rim	7							9353_D_Fn r bl_13	40.446	45.5303	12.0104	87.1057	560	334	202	118	1018	78	81	576	bdl	1409
Jackson Inlet	high-Mg core	4	9360-H@A53	6	5.82853	0.25	0.0978222	0.268457	9360_H_Xc_53	41.5568	51.013	7.3734	92.4974	319	182	101	121	2921	43	77	65	21	752
Jackson Inlet	high-Mg core	18	9360-L@Aa	6	5.74575	0.25	0.189474	0.313688
Jackson Inlet	high-Mg core	4	9360-H@A54	6	5.6874	0.25	0.171488	0.303164	9360_H_Xc_54	41.4428	50.8469	7.3363	92.5098	330	171	100	129	2917	41	85	62	24	761
Jackson Inlet	high-Mg core	18	9360-L@Ab	6	5.56871	0.25	0.158873	0.296211
Jackson Inlet	rim	9	9360-A@CCCa10	6	6.31227	0.25	0.173221	0.304147
Jackson Inlet	rim	19	9360-L@CCCa	6	6.20007	0.25	0.118375	0.276609
Jackson Inlet	rim	10	9360-G@CCCa4	6	5.49241	0.25	0.169262	0.30191
Jackson Inlet	rim	9	9360-A@CCCa9	6	5.42408	0.25	0.129896	0.281732
Jackson Inlet	rim	17	9360-K@CCCa5	6	5.35476	0.25	0.0957001	0.267691
Jackson Inlet	rim	15	9360-K@CCCa3	6	5.34728	0.25	0.132548	0.282964
Jackson Inlet	rim	11	9360-G@CCCa5	6	5.26101	0.25	0.152843	0.293021
Jackson Inlet	rim	8	9360-A@CCCa8	6	5.24555	0.25	0.152374	0.292776
Jackson Inlet	rim	13	9360-K@CCCa1b	6	5.2256	0.25	0.190277	0.314174
Jackson Inlet	rim	12	9360-G@CCCa6	6	5.16925	0.25	0.133725	0.283518
Jackson Inlet	rim	14	9360-K@CCCa2	6	5.08945	0.25	0.135608	0.284411
Jackson Inlet	rim	13	9360-K@CCCa1	6	5.02163	0.25	0.139825	0.286446
Jackson Inlet	rim	16	9360-K@CCCa4	6	4.99021	0.25	0.137321	0.285231
Jackson Inlet	rim	8	9360-A@CCCa7	6	4.96627	0.25	0.193372	0.316058
Jackson Inlet	high-Mg core	6							9360_L_c os_38	41.5523	50.7848	6.7993	93.0118	350	115	45	121	2925	35	87	bdl	27	690
Jackson Inlet	rim	6							9360_L_inclu_39	40.8301	50.6429	7.3331	92.4849	572	502	115	121	2918	50	90	134	46	808
Jackson Inlet	rim	6							9360_L_Fn_r bl_40	40.2953	48.965	8.2706	91.342	86	1737	205	106	1795	36	bdl	117	27	1592
Jackson Inlet	rim	6							9360_L_Fn_r bl_41	41.0385	48.0303	9.3006	90.1986	21	1744	191	102	1768	44	bdl	150	11	1633
Jackson Inlet	rim	7							9360_L_Fn c os_42	40.5207	50.0758	7.5552	92.1942	110	1132	270	102	1323	41	bdl	141	80	1265
Jackson Inlet	rim	7							9360_L_Fn incl bl_43	40.048	50.4793	7.5236	92.2817	50	1500	387	96	1020	37	bdl	153	119	1425
Jackson Inlet	rim	7							9360_L_Fn incl os_44	40.2245	50.3815	7.5499	92.2429	156	1396	391	103	1083	35	bdl	145	109	1378
Jackson Inlet	rim	7							9360_L_Fn r bl_45	41.0487	49.0587	8.6885	90.9599	76	1883	253	106	1760	47	bdl	115	47	1507
Jackson Inlet	rim	7							9360_L_Fn r bl_46	40.4159	49.0122	9.3381	90.341	80	182	50	134	2728	64	28	62	11	733
Jackson Inlet	rim	7							9360_L_Fn r os_47	40.8159	50.6051	7.493	92.3283	183	1318	307	109	1282	30	32	145	78	1267
Jackson Inlet	rim	5							9360_K_Fn c_48	40.8208	50.1301	7.9484	91.8294	470	466	198	124	3005	57	82	143	66	822
Jackson Inlet	rim	5							9360_K_Fn incl_49	41.7311	50.3528	7.9545	91.8568	349	698	182	122	1945	45	46	149	30	1030
Jackson Inlet	rim	2							9360_G_Fn incl_50	41.577	50.5801	7.386	92.4261	396	683	120	124	3013	41	76	64	65	740
Jackson Inlet	rim	2							9360_G_Fn_51	41.5146	50.5271	7.5649	92.2494	491	688	136	128	3055	51	95	129	65	810
Jackson Inlet	rim	3							9360_G_Fn_52	41.048	49.7205	7.9607	91.7559	550	551	164	126	3066	52	104	115	72	830
Jackson Inlet	rim	1							9360_A_Fn incl_55	41.2851	50.6658	7.7288	92.1147	507	904	118	118	2690	47	70	175	87	932
Jackson Inlet	rim	1							9360_A_Fn c_56	41.4019	50.1418	7.5214	92.2359	467	769	119	127	2823	43	84	121	64	862
Jackson Inlet	rim	1							9360_A_Fn incl_57	40.8644	48.9802	9.136	90.5246	118	3165	193	107	1937	47	bdl	133	127	1594
Wajrakarur P2	high-Mg core	6	A5594-8025-C@A6	1	5.1359	0.17	0.199111	0.261811	8025_C_Fn_6	40.3567	48.1624	10.489	89.1096	522	1265	280	143	2569	67	109	205	157	1114
Wajrakarur P2	rim	8	A5594-8025-A@Ca1	7	5.23376	0.17	0.194282	0.258158
Wajrakarur P2	rim	11	A5594-8025-C@Ca4	1	5.19894	0.17	0.144727	0.223262
Wajrakarur P2	rim	10	A5594-8025-A@Ca3	1	5.09533	0.17	0.157414	0.231688
Wajrakarur P2	rim	9	A5594-8025-A@Ca2	1	5.04367	0.17	0.11316	0.204218
Wajrakarur P2	rim	5	A5594-8025-C@Ca5	1	5.02377	0.17	0.132439	0.2155	8025_C_Fn r2 os_5	40.0902	46.1546	12.3229	86.9696	292	1944	686	156	1698	72	118	139	106	1441
Wajrakarur P2	rim	7	8025-C@Ca	1	4.89714	0.21	0.139185	0.251937
Wajrakarur P2	low-Mg core	5	A5594-8025-C@B3	7	4.87985	0.17	0.163671	0.235983	8025_C_Fn c os_3	39.8064	44.3928	14.8889	84.1602	52	561	233	166	925	100	110	118	82	1122
Wajrakarur P2	low-Mg core	7	8025-C@Ba	1	4.16904	0.21	0.127643	0.245749
Wajrakarur P2	rim	4							8025_B_Fn r os_2	41.064	48.5813	9.4316	90.1757	258	3057	533	125	1449	64	68	184	274	1370
Wajrakarur P2	high-Mg core	1							8025_A dr_Fn_7	40.7677	47.9964	10.0705	89.466	425	1589	332	140	2152	64	127	202	193	1169
Wajrakarur P2	rim	2							8025_A dr_Fn_8	40.5018	48.6784	9.1584	90.4504	293	2647	542	121	1575	65	69	190	286	1290
Wajrakarur P2	high-Mg core	3							8025_A dr_Fn c os_9	40.7678	48.2143	10.1477	89.4367	426	1745	371	136	2039	72	92	208	223	1199
Wajrakarur P2	rim	3							8025_A dr_Fn r1 bl_10	40.1782	47.161	11.0628	88.3676	335	3632	525	134	1323	60	91	243	320	1584
Wajrakarur P2	rim	3							8025_A dr_Fn r2 m_11	40.0239	48.2101	10.2434	89.3468	62	4662	504	122	1056	62	86	203	336	1689
Wajrakarur P4	high-Mg core	2	A5594-8035-A@A2	1	5.47128	0.17	0.219623	0.277731	8035_A dr_Xl c os_2	40.7322	49.1007	8.1632	91.4665	625	690	108	136	2973	58	167	92	178	826
Wajrakarur P4	high-Mg core	2	A5594-8035-A@A2b	1	5.41514	0.17	0.158614	0.232505
Wajrakarur P4	high-Mg core	5	A5594-8035-B@A7	1	5.24518	0.17	0.149569	0.226431	8035_B ar_Fn c os_7	41.1403	49.5087	8.0878	91.6025	141	229	73	129	2968	56	74	115	59	695
Wajrakarur P4	high-Mg core	8	8035-B@A7b	7	5.19437	0.21	0.146311	0.255943
Wajrakarur P4	rim	5	A5594-8035-B@C8	1	5.56713	0.17	0.169919	0.240359	8035_B ar_Fn r bl_8	40.29	47.4553	10.5936	88.8674	683	902	191	144	2734	64	142	95	126	1065
Wajrakarur P4	rim	4	A5594-8035-B@C6	1	5.12066	0.17	0.151887	0.227968	8035_B ar_Fn_6	39.9268	46.9398	11.156	88.2324	694	817	118	144	3106	82	166	138	164	987
Wajrakarur P4	rim	5	8035-B@C8b	1	4.98791	0.21	0.153348	0.26003
Wajrakarur P4	rim	2	A5594-8035-A@C3b	1	4.98646	0.17	0.112787	0.204012	8035_A dr_Xl r bl_3	40.3778	47.5133	10.2741	89.1786	382	2027	204	115	1354	66	87	117	153	1346
Wajrakarur P4	rim	7	A5594-8035-B@C11	7	4.88183	0.17	0.1553	0.230256	8035_B ar_Fn_11	40.7265	47.3466	10.671	88.7724	461	835	131	155	2874	79	197	179	182	990
Wajrakarur P4	low-Mg core	3	A5594-8035-B@B4	1	4.27288	0.17	0.156818	0.231283	8035_B ar_Fn c bl_4	39.295	43.1844	16.3818	82.4486	48	302	112	146	1310	131	86	429	41	1300
Wajrakarur P4	low-Mg core	3	8035-B@B4c	7	4.23537	0.21	0.139493	0.252108
Wajrakarur P4	low-Mg core	3	8035-B@B4b	7	4.2239	0.21	0.153145	0.25991
Wajrakarur P4	low-Mg core	3	8035-B@B4a	7	4.12116	0.21	0.0900531	0.228494
Wajrakarur P4	rim	1							8035_A dr_Fn_1	40.3847	46.9427	11.0437	88.3376	719	909	133	146	3078	82	183	133	357	967
Wajrakarur P4	rim	3							8035_B ar_Fn r os_5	39.7669	47.4228	11.6045	87.926	640	883	154	149	2636	71	122	102	139	1080
Wajrakarur P4	high-Mg core	6							8035_B ar_Fn c os_9	41.0076	48.6488	8.8789	90.7096	167	255	54	126	2560	55	67	59	51	960
Wajrakarur P4	rim	6							8035_B ar_Fn r bl_10	40.4282	46.9766	10.5243	88.832	610	893	143	135	2520	72	122	147	112	1081
bdl: below detection limit

## Sheet: Olivine standard San Carlos
Supplementary Data 1-2. Oxygen isotope analysis performed in the San Carlos olivine standard in each SIMS analysis session.
SIMS session number	SIMS analysis name	d18O (‰)	2SE	2sd of San Carlos
1	SanCarlos@1	5.20975	0.166797	0.166901
1	SanCarlos@2	5.33363	0.128884
1	SanCarlos@4	5.08335	0.164819
1	SanCarlos@5	5.09684	0.141507
1	SanCarlos@6	5.18764	0.206647
1	SanCarlos@7	5.18119	0.141179
1	SanCarlos@8	5.26501	0.101738
1	SanCarlos@9	5.2426	0.182981
2	SanCarlos@103	5.35909	0.182585	0.247106
2	SanCarlos@104	5.2015	0.137217
2	SanCarlos@105	5.41345	0.136231
2	SanCarlos@106	5.11422	0.132206
2	SanCarlos@107	5.00052	0.156793
2	SanCarlos@108	5.09777	0.207864
2	SanCarlos@109	4.94666	0.154071
2	SanCarlos@110	5.15611	0.207372
2	SanCarlos@111	5.18005	0.120091
2	SanCarlos@112	5.20848	0.23429
2	SanCarlos@113	5.16858	0.141992
2	SanCarlos@115	5.18255	0.0789072
2	SanCarlos@116	5.31919	0.0932844
2	SanCarlos@117	5.18654	0.182988
2	SanCarlos@118	5.1631	0.143016
2	SanCarlos@119	5.40247	0.122258
2	SanCarlos@120	5.22294	0.120214
2	SanCarlos@121	5.2768	0.133421
3	SanCarlos@1	5.07417	0.216423	0.225598
3	SanCarlos@2	5.07368	0.136299
3	SanCarlos@3	5.09163	0.146516
3	SanCarlos@4	5.09961	0.0999745
3	SanCarlos@5	5.21182	0.124415
3	SanCarlos@6	5.00336	0.110481
3	SanCarlos@7	5.22478	0.167601
3	SanCarlos@8	5.21431	0.184789
3	SanCarlos@9	5.3719	0.139832
3	SanCarlos@10	5.39983	0.126124
3	SanCarlos@11	5.41728	0.0919434
3	SanCarlos@12	5.11258	0.129114
3	SanCarlos@13	5.11357	0.127984
3	SanCarlos@14	5.11607	0.130557
3	SanCarlos@15	5.27515	0.0858751
3	SanCarlos@16	4.9864	0.157418
3	SanCarlos@17	5.17092	0.155666
3	SanCarlos@18	5.18439	0.130588
3	SanCarlos@19	5.3714	0.126363
3	SanCarlos@20	5.38237	0.128009
3	SanCarlos@21	4.97194	0.143681
3	SanCarlos@22	5.27316	0.146602
3	SanCarlos@23	5.45967	0.107469
4	SanCarlos@1	5.14081	0.129597	0.192267
4	SanCarlos@2	5.13518	0.11855
4	SanCarlos@3	5.24899	0.0956919
4	SanCarlos@4	5.09674	0.131884
4	SanCarlos@5	5.12563	0.162753
4	SanCarlos@6	5.36863	0.110794
4	SanCarlos@7	5.23927	0.12784
4	SanCarlos@8	5.39684	0.217237
4	SanCarlos@9	5.24315	0.174656
4	SanCarlos@10	5.28907	0.16547
4	SanCarlos@11	5.08083	0.109151
4	SanCarlos@12	5.11362	0.0852081
4	SanCarlos@13	5.08425	0.0900936
4	SanCarlos@14	5.21114	0.148584
4	SanCarlos@15	5.26789	0.126777
4	SanCarlos@16	5.20611	0.123656
4	SanCarlos@17	5.08166	0.116283
4	SanCarlos@18	5.26658	0.133824
4	SanCarlos@19	5.11447	0.150744
4	SanCarlos@20	5.29614	0.135732
4	SanCarlos@21	5.18924	0.12659
4	SanCarlos@22	5.11193	0.139622
4	SanCarlos@23	5.14387	0.0993172
4	SanCarlos@24	5.34796	0.110187
5	SanCarlos@1	5.06374	0.188102	0.3169
5	SanCarlos@2	5.11261	0.116002
5	SanCarlos@3	5.25574	0.149408
5	SanCarlos@4	4.89667	0.0583863
5	SanCarlos@5	5.20936	0.142384
5	SanCarlos@6	5.18443	0.163796
5	SanCarlos@7	5.01237	0.184937
5	SanCarlos@8	5.41732	0.112119
5	SanCarlos@9	5.20537	0.108403
5	SanCarlos@10	5.16647	0.145886
5	SanCarlos@11	5.33952	0.113693
5	SanCarlos@12	5.46819	0.113983
5	SanCarlos@13	5.26821	0.125754
6	SanCarlos@1	5.3777	0.114402	0.278658
6	SanCarlos@2	5.23707	0.167915
6	SanCarlos@3	5.02512	0.109132
6	SanCarlos@4	5.19269	0.136213
6	SanCarlos@5	4.97575	0.0977837
6	SanCarlos@6	5.35476	0.0991542
6	SanCarlos@7	5.19269	0.0877447
6	SanCarlos@8	5.30988	0.168337
6	SanCarlos@9	5.12686	0.164942
6	SanCarlos@10	5.11289	0.0882623
6	SanCarlos@11	5.29791	0.168205
6	SanCarlos@12	5.19668	0.212927
7	SanCarlos@1	5.12	0.11	0.21
7	SanCarlos@2	5.19	0.19
7	SanCarlos@3	5.35	0.12
7	SanCarlos@4	5.05	0.14
7	SanCarlos@5	5.19	0.14
7	SanCarlos@6	5.17	0.15
7	SanCarlos@7	5.33	0.16
