# Supplementary material for: Light oxygen isotopes in mantle-derived magmas reflect assimilation of sub-continental lithospheric mantle material
Source: Nat Commun. 2021 Nov 2;12:6295. doi: 10.1038/s41467-021-26668-z (PMC8563987; doi:10.1038/s41467-021-26668-z)
Supplement: Supplementary file 3 — Supplementary Data 2 [file 41467_2021_26668_MOESM3_ESM.xlsx]

## Sheet: Sheet1
SUPPLEMENTARY DATA
Xu et al.
Supplementary Data 2. Difference between δ18O analysed by CAMECA IMS 1280 ion probe at IGGCAS using San Carlos olivine as standard and δ18O analysed by laser fluorination of in-house olivine standards with different Mg#.
		Laser fluorination	SIMS
Sample	Mg#	δ18OLF (‰)	SIMS analysis name	δ18OSIMS (‰)	2SE	2s	δ18OSIMS (‰) - δ18OLF (‰)
San Carlos	91	5.2	SanCarlos@1	5.18421	0.0871951	0.174212	-0.0157905
			SanCarlos@3	5.16275	0.096971	0.179305	-0.037249
			SanCarlos@4	5.24221	0.0812066	0.171293	0.0422072
			SanCarlos@5	5.09286	0.142247	0.207318	-0.107139
			SanCarlos@6	5.103	0.127707	0.197625	-0.0970023
			SanCarlos@7	5.28379	0.115827	0.190165	0.0837933
			SanCarlos@8	5.25752	0.14444	0.20883	0.0575244
			SanCarlos@9	5.34556	0.16872	0.226304	0.145561
			SanCarlos@10	5.17976	0.104808	0.183661	-0.0202421
			SanCarlos@11	5.17992	0.112871	0.188379	-0.0200797
			SanCarlos@12	5.15964	0.14512	0.2093	-0.0403641
			SanCarlos@13	5.25864	0.153431	0.215146	0.0586442
			SanCarlos@15	5.32989	0.13141	0.200038	0.129887
			SanCarlos@16	5.11461	0.151053	0.213457	-0.08539
			SanCarlos@17	5.11228	0.0946796	0.178076	-0.0877211
			SanCarlos@18	5.28061	0.134582	0.202137	0.0806069
			SanCarlos@19	5.20058	0.10978	0.186543	0.00058063
			SanCarlos@20	5.18499	0.0992409	0.180542	-0.0150103
			SanCarlos@21	5.15404	0.118866	0.192031	-0.0459584
YY11-12	89.8	5.17	YY11-12@1	5.15455	0.120233	0.19288	-0.112447
			YY11-12@2	5.10143	0.171295	0.22823	-0.141372
			YY11-12@3	5.02008	0.100365	0.181163	-0.200718
			YY11-12@4	5.20623	0.121582	0.193724	0.0107327
			YY11-12@5	5.03691	0.124194	0.195374	-0.13439
			YY11-12@6	5.12382	0.0604679	0.162491	-0.0221817
			YY11-12@7	5.29082	0.203958	0.253664	0.166827
			YY11-12@8	5.13347	0.144981	0.209204	0.0336731
			YY11-12@9	5.0982	0.0887948	0.175018	0.023699
			YY11-12@10	5.04906	0.132464	0.200733	-0.00123615
YY09-05	82.2	5.39	YY09-05@1	5.36584	0.147469	0.210936	-0.0241613
			YY09-05@2	5.33655	0.14731	0.210825	-0.053451
			YY09-05@3	5.37639	0.129849	0.199017	-0.0136117
			YY09-05@4	5.37463	0.0903279	0.175801	-0.0153701
			YY09-05@5	5.09809	0.1174	0.191127	-0.291914
			YY09-05@6	5.2997	0.0944268	0.177942	-0.090304
			YY09-05@7	5.13008	0.128554	0.198174	-0.25992
			YY09-05@8	5.09979	0.105313	0.18395	-0.290207
			YY09-05@9	5.31287	0.0982044	0.179975	-0.077127
			YY09-05@10	5.40088	0.097246	0.179454	0.0108813
YY09-28	80	5.13	YY09-28@1	5.02094	0.108833	0.185988	-0.222557
			YY09-28@2	5.03235	0.132657	0.20086	-0.189144
			YY09-28@3	5.10889	0.0895773	0.175416	-0.0884055
			YY09-28@4	4.83823	0.177188	0.232686	-0.333768
			YY09-28@5	5.00653	0.0923955	0.176872	-0.141268
			YY09-28@6	5.04238	0.0882616	0.174748	-0.0834185
			YY09-28@7	4.9697	0.0859974	0.173616	-0.130795
			YY09-28@8	5.27564	0.0910586	0.176177	0.199346
			YY09-28@9	4.78456	0.123213	0.194752	-0.266443
			YY09-28@10	5.09619	0.103526	0.182933	0.0671899
