# Supplementary material for: Light oxygen isotopes in mantle-derived magmas reflect assimilation of sub-continental lithospheric mantle material
Source: Nat Commun. 2021 Nov 2;12:6295. doi: 10.1038/s41467-021-26668-z (PMC8563987; doi:10.1038/s41467-021-26668-z)
Supplement: Supplementary file 4 — Supplementary Data 3 [file 41467_2021_26668_MOESM4_ESM.xlsx]

## Sheet: Sheet1
SUPPLEMENTARY DATA
Xu et al.
Supplementary Data 3. Average oxygen isotope of olivine core and olivine rim for each locality (Fig. 7).
Sample	Locality	Rock type	Country, region	Craton	olivine rim δ18O				olivine core δ18O
					average	1sd	n		average	1sd	n
10060	Damtshaa BK9	VK	Botswana, Orapa	Zimbabwe, craton margin	4.72	0.15	7		4.56	0.74	26
10049/10059	Karowe AK6	CK	Botswana, Orapa	Zimbabwe, craton margin	4.77	0.39	20		4.9	0.67	30
10059	Letlhakane DK1	CK	Botswana, Orapa	Zimbabwe,, craton margin	5.02	0.21	6		5.18271	0.769473	6
9364	Dutoitspan	CK	South Africa, Kimberly	Kaapvaal, on craton	4.95303	0.268239	13		5.09326	0.648822	5
9630	Kaalvallei	CK	South Africa, Kaalvallei	Kaapvaal, on craton	4.63238	0.239	11		4.36016	0.748429	20
9607	P200	CK	Lesotho, north Lesotho	Kaapvaal, craton margin	4.74734	0.337346	32		4.8	0.65	24
9352	Menominee Site 73	CK	USA, Michigan	Superior, craton margin	5.13615	0.228858	15		5.19	0.2	14
9353/9354	Notre Dâme du Nord	CK	Canada, Timiskaming	Superior, on craton	4.86	0.81	5		5.59	0.28	13
9360	Jackson Inlet	CK	Canada, Nunavut	Rae, on craton	5.41428	0.410526	14		5.7576	0.109208	4
8025	Wajrakarur P2	Lamproite	India, Wajrakarur	Eastern Dharwar, on craton	5.1321	0.123219	6		4.77826	0.500938	3
8035	Wajrakarur P4	Lamproite	India, Wajrakarur	Eastern Dharwar, on craton	5.1588	0.269865	5		4.82241	0.605454	8
VK: volcaniclastic kimberlite
CK: coherent (hypabyssal) kimberlite
